# Supplementary material for: Recombinant Expression and Antimicrobial Mechanism of Cysteine-Rich Antimicrobial Peptides from Tigriopus japonicus Genome
Source: Mar Drugs. 2026 Jan 16;24(1):45. doi: 10.3390/md24010045 (PMC12842719; doi:10.3390/md24010045)
Supplement: Supplementary file 1 [file marinedrugs-24-00045-s001.zip]

Archive with 5 entries (5 files):
- Supplementary Figure S1.png
- supplementary Table S1.pdf
- supplementary Table S2.pdf
- supplementary Table S3.pdf
- Supplementary Table S4.xls
