# Supplementary material for: Recombinant Expression and Antimicrobial Mechanism of Cysteine-Rich Antimicrobial Peptides from Tigriopus japonicus Genome
Source: Mar Drugs. 2026 Jan 16;24(1):45. doi: 10.3390/md24010045 (PMC12842719; doi:10.3390/md24010045)
Supplement: Supplementary file 1 [file marinedrugs-24-00045-s001.zip › Supplementary Table S4.xls]

gene_id	treated1	treated2	treated3	control1	control2	control3	log2FoldChange	pvalue	padj	gene_name	gene_chr	gene_start	gene_end	gene_strand	gene_length	gene_biotype	gene_description	tf_family	treated1_readcount	treated2_readcount	treated3_readcount	control1_readcount	control2_readcount	control3_readcount	treated1_fpkm	treated2_fpkm	treated3_fpkm	control1_fpkm	control2_fpkm	control3_fpkm
IUJ50_RS11430	20960.0628021212	20958.2422745635	21814.2047834547	9004.9612462542	8856.35531342175	9127.56273567413	1.2396317855118	0	0	dnaK	NC_999999999.1	2352694	2354610	-	1917	protein_coding	molecular chaperone DnaK&&sp|A6T4F4|DNAK_KLEP7 Chaperone protein DnaK OS=Klebsiella pneumoniae subsp. pneumoniae (strain ATCC 700721 / MGH 78578) OX=272620 GN=dnaK PE=3 SV=1 && PF10712:NAD-specific glutamate dehydrogenase|PF00012:Hsp70 protein	HSP70	19643	19969	20202	10198	9234	9566	4044.41694777652	4044.06566197277	4209.23068606184	1737.58152455228	1708.90678445432	1761.2384928693
IUJ50_RS06540	25530.237876269	24827.8921952564	25659.3875987147	4281.72750373471	4143.32412323825	4140.13116350513	2.59664002328703	0	0	pflB	NC_999999999.1	1313691	1315973	+	2283	protein_coding	formate C-acetyltransferase&&sp|P09373|PFLB_ECOLI Formate acetyltransferase 1 OS=Escherichia coli (strain K12) OX=83333 GN=pflB PE=1 SV=2 && PF02901:Pyruvate formate lyase-like|PF01228:Glycine radical	-	23926	23656	23763	4849	4320	4339	4136.51310660789	4022.71619923248	4157.43847057044	693.742926484259	671.318247160975	670.800910822438
IUJ50_RS13205	19973.041568503	19917.0996867341	20084.3584284852	5847.30862646551	5877.38199703796	6156.28630258933	1.74606241094515	0	0	groL	NC_999999999.1	2715351	2716997	-	1647	protein_coding	chaperonin GroEL&&sp|A6TH53|CH60_KLEP7 Chaperonin GroEL OS=Klebsiella pneumoniae subsp. pneumoniae (strain ATCC 700721 / MGH 78578) OX=272620 GN=groEL PE=3 SV=1 && PF00118:TCP-1/cpn60 chaperonin family	-	18718	18977	18600	6622	6128	6452	4485.76028537438	4473.19625647234	4510.76102188654	1313.25140054229	1320.0056012432	1382.64492700494
IUJ50_RS08985	20278.217863438	20218.3173507533	20521.6791362022	607.512584567845	590.807328683972	540.058593810533	5.13214047970828	0	0	copA	NC_999999999.1	1838202	1840703	+	2502	protein_coding	copper-exporting P-type ATPase CopA&&sp|Q8ZR95|COPA_SALTY Copper-exporting P-type ATPase OS=Salmonella typhimurium (strain LT2 / SGSC1412 / ATCC 700720) OX=99287 GN=copA PE=1 SV=3 && PF00122:E1-E2 ATPase|PF00702:haloacid dehalogenase-like hydrolase|PF00403:Heavy-metal-associated domain	E1-E2_ATPase	19004	19264	19005	688	616	566	2997.97449782413	2989.11867969235	3033.96832587502	89.8159418104231	87.3462015474102	79.8434015493036
IUJ50_RS09350	4502.95092526353	4375.5276700213	4422.87807113308	11773.2053634347	11491.010722342	11887.9682337198	-1.40209325967556	0	0	cyoB	NC_999999999.1	1917895	1919886	+	1992	protein_coding	cytochrome o ubiquinol oxidase subunit I&&sp|P0ABJ0|CYOB_ECO57 Cytochrome bo(3) ubiquinol oxidase subunit 1 OS=Escherichia coli O157:H7 OX=83334 GN=cyoB PE=3 SV=1 && PF00115:Cytochrome C and Quinol oxidase polypeptide I	-	4220	4169	4096	13333	11981	12459	836.167598641413	812.505960059214	821.298610001324	2186.20478447237	2133.80314401297	2207.51547500669
IUJ50_RS10900	14029.5731671481	14069.0689413854	14693.9757792917	2883.03573926456	2865.79918523979	2946.46808778609	2.2990805037484	0	0	aceE	NC_999999999.1	2227997	2230660	-	2664	protein_coding	pyruvate dehydrogenase (acetyl-transferring)%2C homodimeric type&&sp|P0AFG9|ODP1_ECO57 Pyruvate dehydrogenase E1 component OS=Escherichia coli O157:H7 OX=83334 GN=aceE PE=1 SV=2 && PF17831:Pyruvate dehydrogenase E1 component middle domain|PF22613:Transketolase-like TK C-terminal domain	-	13148	13405	13608	3265	2988	3088	1948.03023294436	1953.51428875782	2040.28367215331	400.314444055756	397.921119044939	409.122134153981
IUJ50_RS21610	11248.8409133005	12411.8470198302	12248.2192287262	3924.10745031905	4036.86371173838	3946.43523674976	1.59258653968896	0	0	grcA	NC_999999999.1	4450141	4450524	+	384	protein_coding	autonomous glycyl radical cofactor GrcA&&sp|B5XNF9|GRCA_KLEP3 Autonomous glycyl radical cofactor OS=Klebsiella pneumoniae (strain 342) OX=507522 GN=grcA PE=3 SV=1 && PF01228:Glycine radical	-	10542	11826	11343	4444	4209	4136	10835.8255696809	11956.1304441083	11798.5104531759	3780.02890929555	3888.64518274507	3801.53690296219
IUJ50_RS07550	2050.87006596126	1809.40506191334	1945.80719828658	10151.1114421395	9614.04653040282	9825.05890541883	-2.34977494515818	0	0	sdhA	NC_999999999.1	1532235	1534001	-	1767	protein_coding	succinate dehydrogenase flavoprotein subunit&&sp|P0AC43|SDHA_ECO57 Succinate dehydrogenase flavoprotein subunit OS=Escherichia coli O157:H7 OX=83334 GN=sdhA PE=3 SV=1 && PF02910:Fumarate reductase flavoprotein C-term|PF00890:FAD binding domain	-	1922	1724	1802	11496	10024	10297	429.325863068966	378.777964894231	407.332170201938	2125.0174515386	2012.58914094871	2056.76213441406
IUJ50_RS09345	2173.5808139246	2070.74024776974	2090.500963309	9479.13894670904	9313.84735202931	9401.4087010869	-2.15411896442614	0	0	cyoA	NC_999999999.1	1916931	1917875	+	945	protein_coding	cytochrome o ubiquinol oxidase subunit II&&sp|P0ABJ2|CYOA_ECOL6 Cytochrome bo(3) ubiquinol oxidase subunit 2 OS=Escherichia coli O6:H1 (strain CFT073 / ATCC 700928 / UPEC) OX=199310 GN=cyoA PE=3 SV=1 && PF06481:COX Aromatic Rich Motif	-	2037	1973	1936	10735	9711	9853	850.803834017317	810.548993977997	818.283922643184	3710.41541560216	3645.7153954403	3679.98949788575
IUJ50_RS14435	1662.46387240772	1688.70808852585	1732.0059634027	9613.35684329961	9426.06238036701	9546.4421043717	-2.49162089575208	0	0	rho	NC_999999999.1	2978200	2979459	-	1260	protein_coding	transcription termination factor Rho&&sp|P0AG32|RHO_ECO57 Transcription termination factor Rho OS=Escherichia coli O157:H7 OX=83334 GN=rho PE=3 SV=1 && PF07498:Rho termination factor, N-terminal domain|PF00006:ATP synthase alpha/beta family, nucleotide-binding domain|PF07497:Rho termination factor, RNA-binding domain	ATP-synt_ab	1558	1609	1604	10887	9828	10005	488.053156627017	495.757728577267	508.468780444086	2822.21420328323	2767.2297579848	2802.56989696135
IUJ50_RS15390	11726.8793053664	11687.6651795052	11561.463746978	152.761158619531	107.419514306177	102.095882575489	6.58919986061033	0	0	IUJ50_RS15390	NC_999999999.1	3183221	3184843	+	1623	protein_coding	alpha-glucoside-specific PTS transporter subunit IIBC&&sp|Q9AGA7|PTUCB_KLEPN PTS system alpha-glucoside-specific EIICB component OS=Klebsiella pneumoniae OX=573 GN=aglA PE=4 SV=1 && PF00367:phosphotransferase system, EIIB|PF02378:Phosphotransferase system, EIIC	-	10990	11136	10707	173	112	107	2672.69493373773	2663.75756917628	2634.99476531664	34.8160805686376	24.4821818486104	23.268863012014
IUJ50_RS18140	1922.82406808647	1955.29096887735	1993.31858381633	7052.62065834794	6962.12727096908	7103.77425957495	-1.84678933534929	0	0	deaD	NC_999999999.1	3739683	3741614	+	1932	protein_coding	ATP-dependent RNA helicase DeaD&&sp|P33906|DEAD_KLEPN ATP-dependent RNA helicase DeaD OS=Klebsiella pneumoniae OX=573 GN=deaD PE=3 SV=3 && PF12343:DeaD helicase C-terminal disordered region|PF00270:DEAD/DEAH box helicase|PF03880:DbpA RNA binding domain|PF00271:Helicase conserved C-terminal domain	DEAD	1802	1863	1846	7987	7259	7445	368.144131931358	374.360248739204	381.641020559925	1350.2956163288	1332.96974128123	1360.08949109427
IUJ50_RS10895	7772.3920709999	7656.38626836302	7843.69782927507	1590.30547210275	1605.53809775482	1661.20496788717	2.2607323136042	0	0	aceF	NC_999999999.1	2226084	2227982	-	1899	protein_coding	pyruvate dehydrogenase complex dihydrolipoyllysine-residue acetyltransferase&&sp|P06959|ODP2_ECOLI Dihydrolipoyllysine-residue acetyltransferase component of pyruvate dehydrogenase complex OS=Escherichia coli (strain K12) OX=83333 GN=aceF PE=1 SV=3 && PF00364:Biotin-requiring enzyme|PF00198:2-oxoacid dehydrogenases acyltransferase (catalytic domain)|PF02817:e3 binding domain	Biotin_lipoyl	7284	7295	7264	1801	1674	1741	1513.96275149805	1491.36630209798	1527.85220290629	309.771203803586	312.738324817823	323.581520465057
IUJ50_RS15395	8998.43250065103	8974.60712553422	9224.76742228758	188.964670199882	160.17016865296	166.02508007603	5.71886275927436	0	0	IUJ50_RS15395	NC_999999999.1	3184840	3186162	+	1323	protein_coding	6-phospho-alpha-glucosidase&&sp|Q9AGA6|AGLB_KLEPN 6-phospho-alpha-glucosidase OS=Klebsiella pneumoniae OX=573 GN=aglB PE=1 SV=1 && PF02056:Family 4 glycosyl hydrolase|PF11975:Family 4 glycosyl hydrolase C-terminal domain	-	8433	8551	8543	214	167	174	2515.89477953154	2509.23338190784	2579.17633970658	52.8331159051741	44.7823875015468	46.4193771753433
IUJ50_RS13350	1022.23388303376	1004.40872636373	1046.33028587108	6835.39958886583	6903.62199978447	7096.14092255996	-2.76138878217714	0	0	proP	NC_999999999.1	2745647	2747149	-	1503	protein_coding	glycine betaine/L-proline transporter ProP&&sp|P40862|PROP_SALTY Proline/betaine transporter OS=Salmonella typhimurium (strain LT2 / SGSC1412 / ATCC 700720) OX=99287 GN=proP PE=3 SV=2 && PF08946:Osmosensory transporter coiled coil|PF00083:Sugar (and other) transporter	Sugar_tr	958	957	969	7741	7198	7437	251.580366994441	247.193445829716	257.51069465201	1682.24940071149	1699.03951054938	1746.42003867421
IUJ50_RS08790	59.7547990082364	65.071411739343	72.3468825112101	7882.65238726331	7540.46626317109	7582.76615726556	-6.86714220991576	0	0	cadB	NC_999999999.1	1804028	1805362	-	1335	protein_coding	cadaverine/lysine antiporter&&sp|P0AAF0|CADB_ECO57 Cadaverine/lysine antiporter OS=Escherichia coli O157:H7 OX=83334 GN=cadB PE=3 SV=1 && PF13520:Amino acid permease	-	56	62	67	8927	7862	7947	16.5568219755484	18.0299456737761	20.0458285209681	2184.12034576605	2089.30763058451	2101.02805852889
IUJ50_RS16775	1920.68996812189	1908.06171842138	2026.79251453047	5665.40805608619	5688.43874419584	5585.69436071884	-1.53269887543419	0	0	rpoH	NC_999999999.1	3480225	3481079	+	855	protein_coding	RNA polymerase sigma factor RpoH&&sp|P11539|RPOH_CITFR RNA polymerase sigma factor RpoH OS=Citrobacter freundii OX=546 GN=rpoH PE=3 SV=1 && PF04542:Sigma-70 region 2|PF04545:Sigma-70, region 4	Sigma70_r2	1800	1818	1877	6416	5931	5854	830.953283359289	825.48988961752	876.856714300413	2451.04077384145	2461.00460258028	2416.55402272932
IUJ50_RS16310	846.17063595592	833.333885823199	822.810813037942	6510.45099712024	6644.66424208208	6693.48239501924	-2.98756632877906	0	0	cspE	NC_999999999.1	3369922	3370134	-	213	protein_coding	transcription antiterminator/RNA stability regulator CspE&&sp|P0A9Y1|CSPA_ECO57 Cold shock protein CspA OS=Escherichia coli O157:H7 OX=83334 GN=cspA PE=3 SV=2 && PF00313:'Cold-shock' DNA-binding domain	CSD	793	794	762	7373	6928	7015	1469.48041318949	1447.18780211615	1428.91317914128	11306.2068272912	11539.2847979528	11624.0635842885
IUJ50_RS16735	5691.64460553452	6103.06869781096	6055.54204660994	732.90035638272	680.962992476656	625.933635229169	3.1279444333563	0	0	zntA	NC_999999999.1	3472239	3474449	-	2211	protein_coding	Zn(II)/Cd(II)/Pb(II) translocating P-type ATPase ZntA&&sp|Q3YW59|ZNTA_SHISS Zinc/cadmium/lead-transporting P-type ATPase OS=Shigella sonnei (strain Ss046) OX=300269 GN=zntA PE=1 SV=1 && PF00122:E1-E2 ATPase|PF00403:Heavy-metal-associated domain|PF00702:haloacid dehalogenase-like hydrolase	E1-E2_ATPase	5334	5815	5608	830	710	656	952.213833732819	1021.04520662206	1013.09398375397	122.614447398337	113.925310984078	104.718883165038
IUJ50_RS11910	5756.73465445421	5738.87869985044	6029.6267454119	205.741907273703	158.25196304035	160.300077314787	5.05720268007625	0	0	hpaB	NC_999999999.1	2443111	2444673	+	1563	protein_coding	4-hydroxyphenylacetate 3-monooxygenase%2C oxygenase component&&sp|Q57160|HPAB_ECOLX 4-hydroxyphenylacetate 3-monooxygenase oxygenase component OS=Escherichia coli OX=562 GN=hpaB PE=1 SV=1 && PF11794:4-hydroxyphenylacetate 3-hydroxylase N terminal|PF03241:4-hydroxyphenylacetate 3-hydroxylase C terminal	-	5395	5468	5584	233	165	168	1362.39389492553	1358.16808897815	1426.97677758567	48.6910610311259	37.4520489908864	37.9367575194347
IUJ50_RS20485	4720.62912165068	4658.90317275715	4698.22814636231	1014.5813367274	961.980114724065	1035.271332658	2.22443946164668	0	0	IUJ50_RS20485	NC_999999999.1	4213376	4214665	-	1290	protein_coding	HAAAP family serine/threonine permease&&sp|P0AAD7|SDAC_ECO57 Serine transporter SdaC OS=Escherichia coli O157:H7 OX=83334 GN=sdaC PE=3 SV=1 && -	-	4424	4439	4351	1149	1003	1085	1353.61645709396	1335.9168543294	1347.19309105018	290.926052240761	275.842918630368	296.858803631972
IUJ50_RS03790	796.019286788293	798.699102155484	869.242394351106	4143.09454475629	4086.73705766624	4108.6436483183	-2.32447586207315	0	0	IUJ50_RS03790	NC_999999999.1	736860	738134	+	1275	protein_coding	Glu/Leu/Phe/Val family dehydrogenase&&sp|P96110|DHE3_THEMA Glutamate dehydrogenase OS=Thermotoga maritima (strain ATCC 43589 / DSM 3109 / JCM 10099 / NBRC 100826 / MSB8) OX=243274 GN=gdhA PE=1 SV=4 && PF02812:Glu/Leu/Phe/Val dehydrogenase, dimerisation domain|PF00208:Glutamate/Leucine/Phenylalanine/Valine dehydrogenase	-	746	761	805	4692	4261	4306	230.939839967344	231.717303707624	252.183210603118	1201.9879505634	1185.63760671425	1191.99311169181
IUJ50_RS16925	1045.70898264414	1012.8050375559	1048.48989430425	3875.54176405272	3904.50752446826	3900.63521465982	-1.91062244690232	0	0	glgX	NC_999999999.1	3511770	3513746	+	1977	protein_coding	glycogen debranching protein GlgX&&sp|A6TF50|GLGX_KLEP7 Glycogen debranching enzyme OS=Klebsiella pneumoniae subsp. pneumoniae (strain ATCC 700721 / MGH 78578) OX=272620 GN=glgX PE=3 SV=1 && PF02922:Carbohydrate-binding module 48 (Isoamylase N-terminal domain)|PF18390:Glycogen debranching enzyme C-terminal domain|PF00128:Alpha amylase, catalytic domain	-	980	965	971	4389	4071	4088	195.654402328654	189.498003352129	196.174716888268	725.122209075942	730.541765220299	729.817247717077
IUJ50_RS11930	5184.7958639468	5156.38461089342	5300.75889921687	65.3429233401462	58.5052711846141	60.1125289930452	6.40741909778381	0	0	IUJ50_RS11930	NC_999999999.1	2447125	2449275	+	2151	protein_coding	carbon starvation protein&&sp|P39396|BTST_ECOLI Pyruvate/proton symporter BtsT OS=Escherichia coli (strain K12) OX=83333 GN=btsT PE=1 SV=2 && PF02554:Carbon starvation protein CstA	-	4859	4913	4909	74	61	63	891.613645664958	886.72784850388	911.555457715551	11.2368246747836	10.060974337343	10.3373695960384
IUJ50_RS19875	5368.32846090067	5124.89844392277	5132.30944142957	54.7467736093117	59.4643739909193	54.3875262318028	6.53521114771727	0	0	IUJ50_RS19875	NC_999999999.1	4088229	4088690	-	462	protein_coding	multidrug/biocide efflux PACE transporter&&sp|Q6FAW0|PACE_ACIAD Short-chain diamines transporter OS=Acinetobacter baylyi (strain ATCC 33305 / BD413 / ADP1) OX=62977 GN=aceI PE=2 SV=2 && PF05232:Chlorhexidine efflux transporter	-	5031	4883	4753	62	62	57	4298.15981618134	4103.25722692151	4109.19085261405	43.8330821422281	47.6102355963641	43.5454502185626
IUJ50_RS07560	464.166742296122	460.747576670509	431.92168663409	4091.87982105726	4032.06819770685	4280.39373115557	-3.19220075960815	0	0	sdhC	NC_999999999.1	1534342	1534746	-	405	protein_coding	succinate dehydrogenase cytochrome b556 subunit&&sp|P69055|DHSC_ECO57 Succinate dehydrogenase cytochrome b556 subunit OS=Escherichia coli O157:H7 OX=83334 GN=sdhC PE=3 SV=1 && PF01127:Succinate dehydrogenase/Fumarate reductase transmembrane subunit	-	435	439	400	4634	4204	4486	423.940054750897	420.817208733635	394.48949438721	3737.25990533466	3682.6318146781	3909.43638866702
IUJ50_RS16920	961.412034043233	987.616103979383	959.945948544265	3761.63315444625	3546.76217771644	3659.23093156077	-1.91478651440849	0	0	glgB	NC_999999999.1	3509587	3511773	+	2187	protein_coding	1%2C4-alpha-glucan branching enzyme&&sp|A6TF51|GLGB_KLEP7 1,4-alpha-glucan branching enzyme GlgB OS=Klebsiella pneumoniae subsp. pneumoniae (strain ATCC 700721 / MGH 78578) OX=272620 GN=glgB PE=3 SV=1 && PF02806:Alpha amylase, C-terminal all-beta domain|PF22019:alpha-1,4-glucan branching enzyme GlgB, N-terminal domain|PF02922:Carbohydrate-binding module 48 (Isoamylase N-terminal domain)	-	901	941	889	4260	3698	3835	162.609616573247	167.041674436155	162.361648384366	636.228488176188	599.886019077052	618.908561224963
IUJ50_RS09135	524.988591286649	557.305155380502	530.183870343345	4005.34459825545	3865.18430940975	3761.32681413626	-2.85070717335391	0	0	IUJ50_RS09135	NC_999999999.1	1872096	1872359	-	264	protein_coding	type B 50S ribosomal protein L31&&sp|B5Y0Q4|RL31B_KLEP3 Large ribosomal subunit protein bL31B OS=Klebsiella pneumoniae (strain 342) OX=507522 GN=rpmE2 PE=3 SV=1 && PF01197:Ribosomal protein L31	-	492	531	491	4536	4030	3942	735.582508791916	780.862539036825	742.861822030006	5612.04848459689	5415.66429908642	5270.14540934657
IUJ50_RS21630	815.226186469511	735.726768214184	733.187063061368	3426.9714254474	3258.07223301859	3247.03073275131	-2.1207104579723	0	0	rpoE	NC_999999999.1	4454795	4455370	+	576	protein_coding	RNA polymerase sigma factor RpoE&&sp|D0ZSY9|RPOE_SALT1 ECF RNA polymerase sigma-E factor OS=Salmonella typhimurium (strain 14028s / SGSC 2262) OX=588858 GN=rpoE PE=2 SV=1 && PF08281:Sigma-70, region 4|PF04542:Sigma-70 region 2	Sigma70_r4_2	764	701	679	3881	3397	3403	523.529421060913	472.475756317714	470.84478519536	2200.763905937	2092.29867518571	2085.20794338819
Novel00282	4409.05052682202	4393.36983130467	4433.67611329893	112.142584651332	93.0329722115995	105.912551082984	5.40802942337238	0	0	-	NC_999999999.1	3183423	3186736	-	3314	-	PF11975:Family 4 glycosyl hydrolase C-terminal domain|PF02056:Family 4 glycosyl hydrolase|PF02656:Domain of unknown function (DUF202)|PF00367:phosphotransferase system, EIIB|PF02378:Phosphotransferase system, EIIC	DUF202	4132	4186	4106	127	97	111	492.127944854942	490.377702163936	494.876595429484	12.5170939592204	10.3841235521612	11.8217121309295
IUJ50_RS07545	765.074837301884	748.321235002444	809.853162438919	3358.09645219697	3211.07619550964	3257.52657114693	-2.08104468204585	0	0	sdhB	NC_999999999.1	1531503	1532219	-	717	protein_coding	succinate dehydrogenase iron-sulfur subunit SdhB&&sp|P07014|SDHB_ECOLI Succinate dehydrogenase iron-sulfur subunit OS=Escherichia coli (strain K12) OX=83333 GN=sdhB PE=1 SV=1 && PF13085:2Fe-2S iron-sulfur cluster binding domain|PF13534:4Fe-4S dicluster domain	-	717	713	750	3803	3348	3414	394.702809595662	386.059610818197	417.80398856386	1732.44503668387	1656.59715154546	1680.56094289882
IUJ50_RS23010	685.046088630139	697.943367849404	700.792936563811	3396.06598873246	3152.57092432503	3405.42247581235	-2.25626579791997	0	0	nuoB	NC_999999999.1	4727189	4727863	+	675	protein_coding	NADH-quinone oxidoreductase subunit NuoB&&sp|B5XNV5|NUOB_KLEP3 NADH-quinone oxidoreductase subunit B OS=Klebsiella pneumoniae (strain 342) OX=507522 GN=nuoB PE=3 SV=1 && PF01058:NADH ubiquinone oxidoreductase, 20 Kd subunit	-	642	665	649	3846	3287	3569	375.406227793208	382.473955090479	384.035522785949	1861.04897659695	1727.61333608662	1866.17634478189
IUJ50_RS09095	596.480940100074	545.760227491264	614.408599236993	3221.22951817369	3303.15006491494	3263.25157390817	-2.47853304631296	0	0	tomB	NC_999999999.1	1867787	1868161	+	375	protein_coding	Hha toxicity modulator TomB&&sp|P0AAR2|TOMB_ECO57 Hha toxicity modulator TomB OS=Escherichia coli O157:H7 OX=83334 GN=tomB PE=3 SV=1 && PF10757:Biofilm formation regulator YbaJ	-	559	520	569	3648	3444	3420	588.370321503934	538.339281149907	606.054210227071	3177.4290171415	3258.23565350416	3218.87968015615
IUJ50_RS11915	4047.32058282573	4098.44940067958	3976.91892968338	200.443832408286	209.084411774523	195.604261009115	4.32461846536756	0	0	IUJ50_RS11915	NC_999999999.1	2444693	2445205	+	513	protein_coding	4-hydroxyphenylacetate 3-monooxygenase reductase subunit&&sp|Q57501|HPAC_ECOLX 4-hydroxyphenylacetate 3-monooxygenase reductase component OS=Escherichia coli OX=562 GN=hpaC PE=1 SV=2 && PF01613:Flavin reductase like domain	Flavin_Reduct	3793	3905	3683	227	218	205	2918.33870720536	2955.20537124717	2867.57527860808	144.530926761744	150.761255370792	141.04133204063
IUJ50_RS20480	3209.68634672813	3357.47493797029	3402.46308646004	834.446791303218	759.609422593679	797.683718066441	2.05856536502447	0	0	IUJ50_RS20480	NC_999999999.1	4211943	4213310	-	1368	protein_coding	L-serine ammonia-lyase&&sp|P30744|SDHM_ECOLI L-serine dehydratase 2 OS=Escherichia coli (strain K12) OX=83333 GN=sdaB PE=2 SV=2 && PF03315:Serine dehydratase beta chain|PF03313:Serine dehydratase alpha chain	-	3008	3199	3151	945	792	836	867.88454039748	907.845901019817	920.010491063067	225.630604278384	205.394921307914	215.6900370475
IUJ50_RS07810	444.959842614903	430.310948598881	455.677379398965	3177.96190677278	3139.14348503676	3103.90566372025	-2.82378510647181	0	0	IUJ50_RS07810	NC_999999999.1	1581901	1582812	+	912	protein_coding	amino acid ABC transporter substrate-binding protein&&sp|Q9ZF60|GLTI_SALTY Glutamate/aspartate import solute-binding protein OS=Salmonella typhimurium (strain LT2 / SGSC1412 / ATCC 700720) OX=99287 GN=gltI PE=3 SV=3 && PF00497:Bacterial extracellular solute-binding proteins, family 3	-	417	410	422	3599	3273	3253	180.472666229596	174.531175094463	184.819625783218	1288.95959491731	1273.2151087894	1258.92288968095
IUJ50_RS15870	549.530740879317	581.444550058	516.146415527738	2951.02770003741	2953.07754061356	2937.88058364423	-2.42393547621254	0	0	gmk	NC_999999999.1	3279726	3280349	-	624	protein_coding	guanylate kinase&&sp|Q9X6M5|KGUA_SALTY Guanylate kinase OS=Salmonella typhimurium (strain LT2 / SGSC1412 / ATCC 700720) OX=99287 GN=gmk PE=3 SV=1 && PF00625:Guanylate kinase	-	515	554	478	3342	3079	3079	325.756325227189	344.67451201582	305.966431163542	1749.33969602794	1750.55482101315	1741.54621696483
IUJ50_RS23250	414.015393128495	428.211870800838	462.156204698476	2993.41229896075	2996.23716689729	3000.85561401789	-2.78534577850408	0	0	mqo	NC_999999999.1	4789252	4790886	+	1635	protein_coding	malate dehydrogenase (quinone)&&sp|B7LMB2|MQO_ESCF3 Probable malate:quinone oxidoreductase OS=Escherichia fergusonii (strain ATCC 35469 / DSM 13698 / CCUG 18766 / IAM 14443 / JCM 21226 / LMG 7866 / NBRC 102419 / NCTC 12128 / CDC 0568-73) OX=585054 GN=mqo PE=3 SV=1 && PF06039:Malate:quinone oxidoreductase (Mqo)	-	388	408	428	3390	3124	3145	93.6664771395211	96.8782757185789	104.557811860977	677.226956589867	677.866052218657	678.910925619071
Novel00125	3256.63654594889	3264.06597595737	3168.14557146105	156.293208529809	170.720299522317	213.733436419716	4.16710315052379	0	0	-	NC_999999999.1	1838408	1841341	-	2934	-	PF01963:TraB/PrgY/gumN family|PF00702:haloacid dehalogenase-like hydrolase|PF00122:E1-E2 ATPase|PF00403:Heavy-metal-associated domain	E1-E2_ATPase	3052	3110	2934	177	178	224	410.577019388535	411.513676944759	399.42061306705	19.7045015013005	21.5233817891605	26.9462176791077
IUJ50_RS08785	76.8275987248754	64.0218728403213	68.0276656448692	2901.57900129352	2590.53667983021	2763.26799942633	-5.30539842583496	0	0	cadA	NC_999999999.1	1801798	1803945	-	2148	protein_coding	lysine decarboxylase CadA&&sp|P0A9H4|LDCI_ECO57 Inducible lysine decarboxylase OS=Escherichia coli O157:H7 OX=83334 GN=cadA PE=3 SV=1 && PF03711:Orn/Lys/Arg decarboxylase, C-terminal domain|PF01276:Orn/Lys/Arg decarboxylase, major domain|PF03709:Orn/Lys/Arg decarboxylase, N-terminal domain	-	72	61	63	3286	2701	2896	13.2302617741563	11.025024223163	11.7148503832515	499.672648666014	446.108937133944	475.85450529931
IUJ50_RS23005	295.572845094312	246.64164127009	316.382635459471	2560.73618495167	2378.57495963677	2652.58461270898	-3.14558432294314	0	0	nuoA	NC_999999999.1	4726727	4727173	+	447	protein_coding	NADH-quinone oxidoreductase subunit NuoA&&sp|A6TBX4|NUOA_KLEP7 NADH-quinone oxidoreductase subunit A OS=Klebsiella pneumoniae subsp. pneumoniae (strain ATCC 700721 / MGH 78578) OX=272620 GN=nuoA PE=3 SV=2 && PF00507:NADH-ubiquinone/plastoquinone oxidoreductase, chain 3	-	277	235	293	2900	2480	2780	244.592121382547	204.100624467973	261.812616618894	2119.05764069269	1968.31578035975	2195.06395238091
IUJ50_RS17495	448.160992561773	451.301726579314	421.123644468238	2344.39812794714	2487.91267955556	2350.11363349001	-2.44283414815902	0	0	IUJ50_RS17495	NC_999999999.1	3616185	3616727	+	543	protein_coding	DNA topoisomerase family protein&&sp|P45771|YRDD_ECOLI Uncharacterized protein YrdD OS=Escherichia coli (strain K12) OX=83333 GN=yrdD PE=4 SV=2 && PF01396:Topoisomerase DNA binding C4 zinc finger	zf-C4_Topoisom	420	430	390	2655	2594	2463	305.294990847474	307.43451298138	286.876683418323	1597.04440344794	1694.80898904769	1600.93790431339
IUJ50_RS21080	68.2911988665559	77.6658785276029	74.5064909443805	2564.26823486195	2454.34408133488	2497.05537102856	-5.09112877255782	0	0	IUJ50_RS21080	NC_999999999.1	4345250	4345326	+	77	protein_coding	tRNA-Arg&&-- && -	-	64	74	69	2904	2559	2617	328.06467291068	373.099776521227	357.92236755359	12318.5100523578	11790.4444733319	11995.6256023135
IUJ50_RS07240	120.576647998763	135.390517973794	142.53415658925	2533.36279814702	2304.72404355127	2451.25534893862	-4.19364257715226	0	0	hutH	NC_999999999.1	1473371	1474897	-	1527	protein_coding	histidine ammonia-lyase&&sp|A6T6L1|HUTH_KLEP7 Histidine ammonia-lyase OS=Klebsiella pneumoniae subsp. pneumoniae (strain ATCC 700721 / MGH 78578) OX=272620 GN=hutH PE=3 SV=1 && PF00221:Aromatic amino acid lyase	-	113	129	132	2869	2403	2569	29.2085248751211	32.7970413652042	34.5275186148334	613.682595556502	558.29707222453	593.792861412783
Novel00123	160.05749734349	167.926223843466	132.815918639983	2333.8019782163	2486.95357674925	2403.54699259493	-3.9692035783779	0	0	-	NC_999999999.1	1802163	1805430	+	3268	-	PF03709:Orn/Lys/Arg decarboxylase, N-terminal domain|PF01276:Orn/Lys/Arg decarboxylase, major domain|PF13520:Amino acid permease	-	150	160	123	2643	2593	2519	18.1167140267287	19.0073656370601	15.0332727684355	264.160215773098	281.495259488066	272.054569372643
IUJ50_RS07555	274.231845448514	280.226886038783	312.06341859313	2174.85973225378	2192.50901521357	2130.65519430905	-2.90720702931088	0	0	sdhD	NC_999999999.1	1534001	1534348	-	348	protein_coding	succinate dehydrogenase membrane anchor subunit&&sp|Q8X9A9|DHSD_ECO57 Succinate dehydrogenase hydrophobic membrane anchor subunit OS=Escherichia coli O157:H7 OX=83334 GN=sdhD PE=3 SV=1 && -	-	257	267	289	2463	2286	2233	291.490293293348	297.862624475765	331.702750506832	2311.73188580526	2330.49190493415	2264.74538899875
IUJ50_RS03215	283.835295289123	310.663514110412	307.744201726789	2062.71714760245	2150.30849173615	1991.34679378548	-2.78156893214831	0	0	IUJ50_RS03215	NC_999999999.1	621896	623113	+	1218	protein_coding	diguanylate phosphodiesterase&&sp|P75990|BLUF_ECOLI Blue light- and temperature-regulated antirepressor BluF OS=Escherichia coli (strain K12) OX=83333 GN=bluF PE=1 SV=1 && PF00563:EAL domain|PF04940:Sensors of blue-light using FAD	EAL	266	296	285	2336	2242	2087	86.1994641645699	94.3470699249079	93.4604882792359	626.43764111607	653.038726516981	604.762795322167
IUJ50_RS04315	311.578594828661	264.483802553459	293.706746911181	2034.46074832023	1926.83753786705	2024.74264322606	-2.78358656199764	0	0	IUJ50_RS04315	NC_999999999.1	852825	853013	+	189	protein_coding	hypothetical protein&&sp|P0DPC8|YMCF_ECOLI Protein YmcF OS=Escherichia coli (strain K12) OX=83333 GN=ymcF PE=1 SV=1 && PF23641:YmcF-like	-	292	252	272	2304	2009	2122	609.805398952029	517.633924182603	574.82754896422	3981.74062298434	3771.10608044463	3962.72085380776
IUJ50_RS12635	2393.39311027633	2367.75975619287	2380.96829757042	166.889358260644	168.802093909706	154.575074553545	3.8641338352485	0	0	treB	NC_999999999.1	2604497	2605915	+	1419	protein_coding	PTS trehalose transporter subunit IIBC&&sp|P36672|PTTBC_ECOLI PTS system trehalose-specific EIIBC component OS=Escherichia coli (strain K12) OX=83333 GN=treB PE=1 SV=4 && PF00367:phosphotransferase system, EIIB|PF02378:Phosphotransferase system, EIIC	-	2243	2256	2205	189	176	162	623.90303165826	617.22100050526	620.664166182414	43.5042518185805	44.0028584056419	40.2941987334558
IUJ50_RS07320	227.281646227756	244.542563472047	251.594382464357	1918.78611375862	2101.39424861458	2020.92597471857	-3.06163720918377	0	0	IUJ50_RS07320	NC_999999999.1	1493351	1494562	-	1212	protein_coding	diguanylate phosphodiesterase&&sp|P75990|BLUF_ECOLI Blue light- and temperature-regulated antirepressor BluF OS=Escherichia coli (strain K12) OX=83333 GN=bluF PE=1 SV=1 && PF00563:EAL domain|PF04940:Sensors of blue-light using FAD	EAL	213	233	233	2173	2191	2118	69.3660878249803	74.6340992169224	76.7863059774115	585.611237393784	641.34302273681	616.784201350053
IUJ50_RS06660	2288.82221201191	2371.95791178895	2373.40966805432	167.772370738213	124.683364819669	120.22505798609	4.0846862386794	0	0	hcp	NC_999999999.1	1347899	1349551	+	1653	protein_coding	hydroxylamine reductase&&sp|B5XYB9|HCP_KLEP3 Hydroxylamine reductase OS=Klebsiella pneumoniae (strain 342) OX=507522 GN=hcp PE=3 SV=1 && PF03063:Prismane/CO dehydrogenase family	-	2145	2260	2198	190	130	126	512.182411725769	530.78614730158	531.111014834468	37.5433517792165	27.9010864890583	26.9034264985828
IUJ50_RS25025	152.588147467461	163.728068247379	139.294743939494	1989.42711196418	1993.97473430841	2032.37598024105	-3.72193542290921	0	0	znuC	NC_999999999.1	5212275	5212994	-	720	protein_coding	zinc ABC transporter ATP-binding protein ZnuC&&sp|Q57NA5|ZNUC_SALCH Zinc import ATP-binding protein ZnuC OS=Salmonella choleraesuis (strain SC-B67) OX=321314 GN=znuC PE=3 SV=2 && PF00005:ABC transporter	ABC_tran	143	156	129	2253	2079	2130	78.3923635724718	84.115512679673	71.5628598411798	1022.07082299945	1024.40717002322	1044.13586116176
IUJ50_RS09100	285.969395253703	302.267202918238	280.749096312159	1870.22042749229	1869.29136948874	1886.38840982937	-2.69429447868721	0	0	IUJ50_RS09100	NC_999999999.1	1868188	1868406	+	219	protein_coding	HHA domain-containing protein&&sp|A0A0H3N8G7|HHA_SALTS Hemolysin expression-modulating protein Hha OS=Salmonella typhimurium (strain SL1344) OX=216597 GN=hha PE=3 SV=1 && PF05321:Haemolysin expression modulating protein	HHA	268	288	260	2118	1949	1977	483.015310372774	510.543048508869	474.197988116133	3158.88733285348	3157.31811164523	3186.1957901089
IUJ50_RS16520	215.544096422567	229.849018885744	254.833795114113	1910.83900146049	1902.85996770942	1934.09676617306	-3.03756440717655	0	0	IUJ50_RS16520	NC_999999999.1	3423971	3425257	+	1287	protein_coding	dicarboxylate/amino acid:cation symporter&&sp|A6TFD1|DCTA_KLEP7 C4-dicarboxylate transport protein OS=Klebsiella pneumoniae subsp. pneumoniae (strain ATCC 700721 / MGH 78578) OX=272620 GN=dctA PE=3 SV=1 && PF00375:Sodium:dicarboxylate symporter family	SDF	202	219	236	2164	1984	2027	61.9502467275243	66.0616721421854	73.242629901961	549.200602390795	546.907321722337	555.885194018161
IUJ50_RS09130	110.973198158153	85.0126508207545	112.299638524863	1802.22846671944	1650.61592965116	1689.82998169338	-4.06212267471727	0	0	ykgO	NC_999999999.1	1871956	1872096	-	141	protein_coding	type B 50S ribosomal protein L36&&sp|B5Y0Q3|RL36_KLEP3 Large ribosomal subunit protein bL36 OS=Klebsiella pneumoniae (strain 342) OX=507522 GN=rpmJ PE=3 SV=1 && PF00444:Ribosomal protein L36	-	104	81	104	2041	1721	1771	291.12831346063	223.023126908462	294.608111765768	4727.98606055329	4330.24405663925	4433.11863378479
IUJ50_RS06665	1717.9504714868	1823.04906760062	1815.15088807976	129.802834202723	112.215028337703	108.775052463606	3.92914548865325	0	0	hcr	NC_999999999.1	1349562	1350530	+	969	protein_coding	NADH oxidoreductase&&sp|P75824|HCR_ECOLI NADH oxidoreductase HCR OS=Escherichia coli (strain K12) OX=83333 GN=hcr PE=1 SV=3 && PF00111:2Fe-2S iron-sulfur cluster binding domain	Fer2	1610	1737	1681	147	117	114	655.801365788459	695.921150391007	692.906140934687	49.5502503513313	42.8363739626131	41.5232156882888
IUJ50_RS11875	1648.59222263795	1629.93391018064	1698.53203268856	195.145757542869	203.329794936692	186.062589740378	3.08988909507286	0	0	hpaE	NC_999999999.1	2436173	2437639	+	1467	protein_coding	5-carboxymethyl-2-hydroxymuconate semialdehyde dehydrogenase&&sp|P42269|HPCC_ECOLX 5-carboxymethyl-2-hydroxymuconate semialdehyde dehydrogenase OS=Escherichia coli OX=562 GN=hpcC PE=1 SV=1 && PF00171:Aldehyde dehydrogenase family	Aldedh	1545	1553	1573	221	212	195	415.689053050646	410.984398903672	428.281270861943	49.2055913196317	51.2691790932811	46.9152897091607
IUJ50_RS12640	1650.72632260253	1690.8071663239	1676.93594835685	53.8637611317421	55.6279627656987	42.937520709318	5.03922123541594	0	0	treC	NC_999999999.1	2605967	2607622	+	1656	protein_coding	alpha%2Calpha-phosphotrehalase&&sp|P28904|TREC_ECOLI Trehalose-6-phosphate hydrolase OS=Escherichia coli (strain K12) OX=83333 GN=treC PE=1 SV=3 && PF00128:Alpha amylase, catalytic domain	-	1547	1611	1553	61	58	45	368.722974906093	377.675838703883	374.577422761551	12.0315560321438	12.4256260035859	9.5909601453928
IUJ50_RS08530	1593.10562355888	1683.46039403074	1622.94573752759	31.7884491925035	36.4459066395957	38.1666850749493	5.52880302168589	0	0	IUJ50_RS08530	NC_999999999.1	1739759	1741243	+	1485	protein_coding	aldehyde dehydrogenase family protein&&sp|P80668|FEAB_ECOLI Phenylacetaldehyde dehydrogenase OS=Escherichia coli (strain K12) OX=83333 GN=feaB PE=1 SV=2 && PF00171:Aldehyde dehydrogenase family	Aldedh	1493	1604	1503	36	38	40	396.829154697861	419.335764842876	404.26207504362	7.91823419343476	9.07836750439632	9.50699887812674
IUJ50_RS00325	1571.76462391308	1523.93048137945	1638.06299655979	77.7050980261198	74.8100188918017	52.4791919780553	4.52503278291186	0	0	IUJ50_RS00325	NC_999999999.1	72725	76468	+	3744	protein_coding	nitrate reductase subunit alpha&&sp|P09152|NARG_ECOLI Respiratory nitrate reductase 1 alpha chain OS=Escherichia coli (strain K12) OX=83333 GN=narG PE=1 SV=4 && PF00384:Molybdopterin oxidoreductase|PF14710:Respiratory nitrate reductase alpha N-terminal|PF01568:Molydopterin dinucleotide binding domain	-	1473	1452	1517	88	78	55	155.287723967524	150.561790447344	161.837892634272	7.67713411382697	7.39110512282266	5.18485665979568
IUJ50_RS18130	2574.79160726562	2755.03960993186	2651.99915593331	7067.63187046662	6986.10484112671	7228.7701531954	-1.41476008052457	1.07892047182663e-302	8.96742097075577e-301	nlpI	NC_999999999.1	3738621	3739505	+	885	protein_coding	lipoprotein NlpI&&sp|B7NDE9|NLPI_ECOLU Lipoprotein NlpI OS=Escherichia coli O17:K52:H18 (strain UMN026 / ExPEC) OX=585056 GN=nlpI PE=3 SV=1 && -	-	2413	2625	2456	8004	7284	7576	1076.17839497665	1151.51614489774	1108.44861660189	2954.03818358801	2919.96256079405	3021.38869769836
Novel00404	371.333393836898	375.734925849755	302.345180643863	2126.29404598746	2135.92194964157	2156.41770673464	-2.61178572267639	2.26684733341655e-302	1.8536961258745e-300	-	NC_999999999.1	4726464	4726659	+	196	-	-	-	348	358	280	2408	2227	2260	700.798866016788	709.105656341984	570.600875810072	4012.8479716014	4031.01823065944	4069.69884373484
IUJ50_RS21215	237.952146050656	231.948096683787	252.674186680943	1770.44001752693	1737.89428502493	1681.24247755152	-2.84500106261106	9.7804233338298e-297	7.87091211151065e-295	alaE	NC_999999999.1	4367720	4368169	-	450	protein_coding	L-alanine exporter AlaE&&sp|A8ANM6|ALAE_CITK8 L-alanine exporter AlaE OS=Citrobacter koseri (strain ATCC BAA-895 / CDC 4225-83 / SGSC4696) OX=290338 GN=alaE PE=3 SV=2 && PF06610:L-alanine exporter	-	223	221	234	2005	1812	1762	195.597170088517	190.661828740592	207.698718794866	1455.30545946836	1428.55279813916	1381.98489191889
IUJ50_RS17360	2835.15180294436	2842.15133855066	2969.46159560937	7128.55973141892	7223.00323428408	7111.40759658994	-1.31169133255785	4.08297659584345e-288	3.23448302201974e-286	rplN	NC_999999999.1	3599981	3600352	+	372	protein_coding	50S ribosomal protein L14&&sp|A8AQK6|RL14_CITK8 Large ribosomal subunit protein uL14 OS=Citrobacter koseri (strain ATCC BAA-895 / CDC 4225-83 / SGSC4696) OX=290338 GN=rplN PE=3 SV=1 && PF00238:Ribosomal protein L14p/L23e	-	2657	2708	2750	8073	7531	7453	2819.15420724644	2826.11424735179	2952.70614498491	7088.33620039906	7182.24679741644	7071.28084801329
IUJ50_RS18760	1385.03087701234	1447.31414175087	1471.77314720566	4271.13135400388	4284.3122357651	4190.70202122944	-1.56634068316758	2.35761767760776e-280	1.83894178853405e-278	ribB	NC_999999999.1	3859447	3860100	+	654	protein_coding	3%2C4-dihydroxy-2-butanone-4-phosphate synthase&&sp|A6TE29|RIBB_KLEP7 3,4-dihydroxy-2-butanone 4-phosphate synthase OS=Klebsiella pneumoniae subsp. pneumoniae (strain ATCC 700721 / MGH 78578) OX=272620 GN=ribB PE=3 SV=1 && PF00926:3,4-dihydroxy-2-butanone 4-phosphate synthase	DHBP_synthase	1298	1379	1363	4837	4467	4392	783.370408035428	818.597685146571	832.431644664204	2415.74246978259	2423.19754742377	2370.25181662874
Novel00107	2577.99275721249	2462.21825710482	2334.53671625726	6579.32597037066	6745.37003674412	6721.15324169858	-1.44245933843514	3.15272465331731e-279	2.42186575641193e-277	-	NC_999999999.1	1524890	1534883	+	9994	-	PF02910:Fumarate reductase flavoprotein C-term|PF00890:FAD binding domain|PF00364:Biotin-requiring enzyme|PF02817:e3 binding domain|PF00198:2-oxoacid dehydrogenases acyltransferase (catalytic domain)|PF02779:Transketolase, pyrimidine binding domain|PF16078:2-oxoglutarate dehydrogenase N-terminus|PF00676:Dehydrogenase E1 component|PF16870:2-oxoglutarate dehydrogenase C-terminal|PF00549:CoA-ligase|…	CoA_binding	2416	2346	2162	7451	7033	7044	95.4174492678728	91.1323683809576	86.4065804933923	243.516006877166	249.661680186408	248.765360828558
IUJ50_RS09105	324.383194616141	329.555214292801	337.978719791175	1838.43197829979	1848.19110775002	1790.971697142	-2.46540641187145	1.77125805512167e-275	1.34034005066669e-273	maa	NC_999999999.1	1868565	1869131	+	567	protein_coding	maltose O-acetyltransferase&&sp|P77791|MAA_ECOLI Maltose O-acetyltransferase OS=Escherichia coli (strain K12) OX=83333 GN=maa PE=1 SV=3 && PF00132:Bacterial transferase hexapeptide (six repeats)|PF12464:Maltose acetyltransferase hexapeptide capping motif	Hexapep	304	314	313	2082	1927	1877	211.621964933124	214.996100784838	220.491449541423	1199.36110779129	1205.72779442787	1168.39884426597
Novel00212	4166.8301808422	4318.85256947413	4048.18600797801	1357.19017802439	1419.47215333162	1362.55065717569	1.59876542517171	1.22240466881457e-273	9.11410539836747e-272	-	NC_999999999.1	2715324	2717387	+	2064	-	PF00166:Chaperonin 10 Kd subunit|PF00118:TCP-1/cpn60 chaperonin family	-	3905	4115	3749	1537	1480	1428	746.760887340631	774.005667882054	725.498003095141	243.229624833578	254.391525157617	244.190306213396
IUJ50_RS13460	1280.45997874792	1321.36947386827	1287.12662616959	3906.44720076766	3861.34789818453	3811.89767186056	-1.57414341925431	5.20481873767132e-273	3.82441028985414e-271	IUJ50_RS13460	NC_999999999.1	2766899	2769046	+	2148	protein_coding	formate dehydrogenase H subunit alpha%2C selenocysteine-containing&&sp|P07658|FDHF_ECOLI Formate dehydrogenase H OS=Escherichia coli (strain K12) OX=83333 GN=fdhF PE=1 SV=2 && PF04879:Molybdopterin oxidoreductase Fe4S4 domain|PF00384:Molybdopterin oxidoreductase|PF01568:Molydopterin dinucleotide binding domain	-	1200	1259	1192	4424	4026	3995	220.504362902605	227.549270442003	221.652407251361	672.718136852844	664.95171451361	656.436031999566
IUJ50_RS18005	980.618933724452	1006.50780416177	984.781445525725	3269.79520444002	3531.41653281556	3476.03084320101	-1.78958614980904	2.54947486549477e-272	1.84654822400835e-270	rplU	NC_999999999.1	3714171	3714482	+	312	protein_coding	50S ribosomal protein L21&&sp|B5XSV5|RL21_KLEP3 Large ribosomal subunit protein bL21 OS=Klebsiella pneumoniae (strain 342) OX=507522 GN=rplU PE=3 SV=1 && PF00829:Ribosomal prokaryotic L21 protein	-	919	959	912	3703	3682	3643	1162.60218595645	1193.29551271903	1167.53717665753	3876.60376684108	4186.77677880508	4121.11261344778
IUJ50_RS18095	470.569042189862	499.580515934311	521.545436610664	2290.53436681539	2168.53144505594	2249.92608516826	-2.16949561519228	1.18536531682563e-266	8.46451007930412e-265	rimP	NC_999999999.1	3729586	3730038	+	453	protein_coding	ribosome maturation factor RimP&&sp|B5XSX2|RIMP_KLEP3 Ribosome maturation factor RimP OS=Klebsiella pneumoniae (strain 342) OX=507522 GN=rimP PE=3 SV=1 && PF02576:RimP N-terminal domain|PF17384:RimP C-terminal SH3 domain	-	441	476	483	2594	2261	2358	384.247106030214	407.936668726687	425.872309296656	1870.35508671745	1770.73257565055	1837.19605306926
IUJ50_RS21545	5711.91855519803	6032.74959157651	5805.02746836217	2294.06641672567	2230.87312746578	2169.77604651087	1.39006334637444	1.41090560719113e-262	9.93512698397087e-261	clpB	NC_999999999.1	4432191	4434764	+	2574	protein_coding	ATP-dependent chaperone ClpB&&sp|Q7AMH5|CLPB_SALTI Chaperone protein ClpB OS=Salmonella typhi OX=90370 GN=clpB PE=3 SV=1 && PF00004:ATPase family associated with various cellular activities (AAA)|PF17871:AAA lid domain|PF07724:AAA domain (Cdc48 subfamily)|PF02861:Clp amino terminal domain, pathogenicity island component|PF10431:C-terminal, D2-small domain, of ClpB protein	Clp_N	5353	5748	5376	2598	2326	2274	820.840769139697	866.94632756457	834.221140578268	329.672635168967	320.591338287842	311.811280512407
IUJ50_RS01290	2150.10571431422	2053.94762538539	2119.6556771568	5857.90477619635	5820.79493146595	6344.25722658345	-1.51096137797909	4.62463116375352e-260	3.21190136989457e-258	sodB	NC_999999999.1	257227	257808	-	582	protein_coding	superoxide dismutase [Fe]&&sp|P0A2F5|SODF_SALTI Superoxide dismutase [Fe] OS=Salmonella typhi OX=90370 GN=sodB PE=3 SV=2 && PF02777:Iron/manganese superoxide dismutases, C-terminal domain|PF00081:Iron/manganese superoxide dismutases, alpha-hairpin domain	-	2015	1957	1963	6634	6069	6649	1366.53979610869	1305.42472889865	1347.18670695983	3723.1006574208	3699.51480333284	4032.21102997797
IUJ50_RS25370	273.164795466224	311.713053009433	282.908704745329	1652.99935801018	1721.58953731774	1769.98002035078	-2.56685617880003	5.1303085254497e-257	3.51495462486892e-255	IUJ50_RS25370	NC_999999999.1	5279164	5280462	+	1299	protein_coding	D-amino acid dehydrogenase&&sp|A6TAW4|DADA_KLEP7 D-amino acid dehydrogenase OS=Klebsiella pneumoniae subsp. pneumoniae (strain ATCC 700721 / MGH 78578) OX=272620 GN=dadA PE=3 SV=1 && PF01266:FAD dependent oxidoreductase	DAO	256	297	262	1872	1795	1855	77.7859270642722	88.762861132929	80.5605855454713	470.705192006953	490.236810917937	504.016399819164
IUJ50_RS07620	2119.16126482781	1985.72759694898	1866.98149047585	379.695365354903	369.254580427483	322.508488883322	2.47745280279743	4.68508000222442e-254	3.16711408150371e-252	IUJ50_RS07620	NC_999999999.1	1546438	1546647	-	210	protein_coding	DUF2517 family protein&&sp|P0AAU3|YBFA_ECO57 Uncharacterized protein YbfA OS=Escherichia coli O157:H7 OX=83334 GN=ybfA PE=3 SV=1 && PF10725:Protein of unknown function (DUF2517)	-	1986	1892	1729	430	385	338	3732.76085646184	3497.7263734053	3288.56304758538	668.8079952669	650.417250808394	568.077136535494
IUJ50_RS10870	2850.09050269642	2840.05226075261	2901.4339299645	6755.92846588457	6554.50857828939	6720.1990745717	-1.22134521442022	4.27224952320578e-251	2.85004014245438e-249	acnB	NC_999999999.1	2218504	2221101	-	2598	protein_coding	bifunctional aconitate hydratase 2/2-methylisocitrate dehydratase&&sp|Q8ZRS8|ACNB_SALTY Aconitate hydratase B OS=Salmonella typhimurium (strain LT2 / SGSC1412 / ATCC 700720) OX=99287 GN=acnB PE=1 SV=1 && PF06434:Aconitate hydratase 2 N-terminus|PF00330:Aconitase family (aconitate hydratase)|PF11791:Aconitate B N-terminal domain	Aconitase	2671	2706	2687	7651	6834	7043	405.793381227873	404.364145161121	413.103613283743	961.90315813173	933.225171535705	956.816038794171
IUJ50_RS07565	2456.34905923143	2343.62036151537	2425.24027045042	5806.69005249731	5732.55747328588	5797.5194628848	-1.26285459353703	2.0620924790463e-243	1.35776738555386e-241	gltA	NC_999999999.1	1535387	1536670	+	1284	protein_coding	citrate synthase&&sp|O68883|CISY_SALTY Citrate synthase OS=Salmonella typhimurium (strain LT2 / SGSC1412 / ATCC 700720) OX=99287 GN=gltA PE=3 SV=1 && PF00285:Citrate synthase, C-terminal domain	Citrate_synt	2302	2233	2246	6576	5977	6076	707.636968605308	675.161537791912	698.674997623516	1672.819476099	1651.46300258359	1670.17756809764
IUJ50_RS23480	88.5651485300647	85.0126508207545	117.69865960779	1241.51554346278	1166.26901246706	1270.95061299581	-3.66060697601504	1.95528264948558e-240	1.27093372216563e-238	IUJ50_RS23480	NC_999999999.1	4842042	4842737	-	696	protein_coding	CidB/LrgB family autolysis modulator&&sp|P0AD19|YOHK_ECOLI Inner membrane protein YohK OS=Escherichia coli (strain K12) OX=83333 GN=yohK PE=1 SV=1 && PF04172:LrgB-like family	-	83	81	109	1406	1216	1332	47.0694442477586	45.1814093305936	62.5529408395237	659.824407519731	619.833367541542	675.468172446561
IUJ50_RS16605	919.797084733925	934.089620129278	857.364547968669	3199.15420623445	2995.27806409098	3003.71811539851	-1.76243207463248	4.86846235130995e-239	3.12444355963816e-237	dtpB	NC_999999999.1	3446081	3447529	-	1449	protein_coding	dipeptide/tripeptide permease DtpB&&sp|Q8ZLD6|DTPB_SALTY Dipeptide and tripeptide permease B OS=Salmonella typhimurium (strain LT2 / SGSC1412 / ATCC 700720) OX=99287 GN=dtpB PE=3 SV=1 && PF00854:POT family	-	862	890	794	3623	3123	3148	234.80595022185	238.454550995091	218.868162025699	816.680608982804	764.635074072883	766.789651751023
IUJ50_RS10295	545.262540950157	540.512532996155	546.380933592124	2173.97671977621	2138.79925806048	2086.76350647286	-1.97140224594957	2.85086766488864e-238	1.80673738262317e-236	fadE	NC_999999999.1	2099509	2101953	+	2445	protein_coding	acyl-CoA dehydrogenase FadE&&sp|Q47146|FADE_ECOLI Acyl-coenzyme A dehydrogenase OS=Escherichia coli (strain K12) OX=83333 GN=fadE PE=2 SV=2 && PF09317:Acyl-CoA dehydrogenase, C-terminal, bacterial type|PF00441:Acyl-CoA dehydrogenase, C-terminal domain|PF02771:Acyl-CoA dehydrogenase, N-terminal domain	-	511	515	506	2462	2230	2187	82.4920800422836	81.7734573478652	82.6612802502771	328.898187770859	323.576234088727	315.70381105826
IUJ50_RS05740	856.841135778819	836.482502520264	925.392213613538	2894.51490147296	2931.97727887484	3077.18898416779	-1.76569736760722	1.57745157372177e-235	9.87367836885107e-234	ptsG	NC_999999999.1	1131915	1133348	-	1434	protein_coding	PTS glucose transporter subunit IIBC&&sp|P37439|PTGCB_SALTY PTS system glucose-specific EIICB component OS=Salmonella typhimurium (strain LT2 / SGSC1412 / ATCC 700720) OX=99287 GN=ptsG PE=1 SV=2 && PF02378:Phosphotransferase system, EIIC|PF00367:phosphotransferase system, EIIB	-	803	797	857	3278	3057	3225	221.022563532299	215.771044756033	238.705345466152	746.641444944745	756.304882358791	793.762308267237
IUJ50_RS00045	5199.73456369886	5013.64732062647	5326.67420041492	2105.98475900336	2043.84808023627	2040.96348438292	1.32744667147438	2.05505475293407e-232	1.27062531675314e-230	pckA	NC_999999999.1	8270	9913	+	1644	protein_coding	phosphoenolpyruvate carboxykinase (ATP)&&sp|A7ZST1|PCKA_ECO24 Phosphoenolpyruvate carboxykinase (ATP) OS=Escherichia coli O139:H28 (strain E24377A / ETEC) OX=331111 GN=pckA PE=3 SV=1 && PF01293:Phosphoenolpyruvate carboxykinase	-	4873	4777	4933	2385	2131	2139	1169.9433036251	1128.07356561145	1198.50479577844	473.847796680568	459.867007787886	459.217972041742
IUJ50_RS11510	1512.00982490484	1565.91203734032	1601.34965319589	4219.91663030485	4077.14602960319	4193.56452261006	-1.41665031065093	1.02531795832493e-231	6.26308680567157e-230	arcA	NC_999999999.1	2369562	2370278	+	717	protein_coding	two-component system response regulator ArcA&&sp|P0A9Q3|ARCA_ECO57 Aerobic respiration control protein ArcA OS=Escherichia coli O157:H7 OX=83334 GN=arcA PE=3 SV=1 && PF00072:Response regulator receiver domain|PF00486:Transcriptional regulatory protein, C terminal	Response_reg	1417	1492	1483	4779	4251	4395	780.047254110256	807.855454895862	826.137753386939	2177.05885624828	2103.4033725268	2163.46377974233
IUJ50_RS07540	3022.95259982739	2986.98770661565	3272.88658046982	7979.78375979596	7640.21295502682	7558.91197909372	-1.32047198354868	3.43633549580057e-229	2.07407392425106e-227	sucA	NC_999999999.1	1528314	1531121	-	2808	protein_coding	2-oxoglutarate dehydrogenase E1 component&&sp|P0AFG5|ODO1_ECO57 2-oxoglutarate dehydrogenase E1 component OS=Escherichia coli O157:H7 OX=83334 GN=sucA PE=3 SV=1 && PF00676:Dehydrogenase E1 component|PF02779:Transketolase, pyrimidine binding domain|PF16870:2-oxoglutarate dehydrogenase C-terminal|PF16078:2-oxoglutarate dehydrogenase N-terminus	-	2833	2846	3031	9037	7966	7922	398.216901561436	393.479206256327	431.140982267176	1051.18577252507	1006.45373347701	995.743865670337
IUJ50_RS14050	2293.09041194107	2222.92338812788	2193.08236388459	5313.08607753594	5579.10102427706	5427.3026176578	-1.28222406027918	9.43921903185397e-226	5.63021652841172e-224	rplK	NC_999999999.1	2902664	2903092	-	429	protein_coding	50S ribosomal protein L11&&sp|A6TGN5|RL11_KLEP7 Large ribosomal subunit protein uL11 OS=Klebsiella pneumoniae subsp. pneumoniae (strain ATCC 700721 / MGH 78578) OX=272620 GN=rplK PE=3 SV=1 && PF00298:Ribosomal protein L11, RNA binding domain|PF03946:Ribosomal protein L11, N-terminal domain	-	2149	2118	2031	6017	5817	5688	1977.19426065519	1916.69344653628	1890.96332200275	4581.15530210548	4810.52402791154	4679.63737085638
Novel00197	968.881383919262	1020.15180984905	957.786340111095	45.9166488336162	53.7097571530884	43.8916878361917	4.3615286283133	8.38524135364182e-224	4.94339228639116e-222	-	NC_999999999.1	2447413	2450928	-	3516	-	PF02554:Carbon starvation protein CstA|PF07683:Cobalamin synthesis protein cobW C-terminal domain|PF02492:CobW/HypB/UreG, nucleotide-binding domain	-	908	972	887	52	56	46	101.93121476475	107.325122505437	100.763960122433	4.8306633517968	5.65053770482005	4.61762722813451
Novel00168	5322.4453116622	5158.48368869146	5034.04725772032	2128.94308342017	2174.28606189377	2132.56352856279	1.26960672426397	8.72472705653921e-222	5.0844099053625e-220	-	NC_999999999.1	2224433	2230696	+	6264	-	PF22613:Transketolase-like TK C-terminal domain|PF17831:Pyruvate dehydrogenase E1 component middle domain|PF00198:2-oxoacid dehydrogenases acyltransferase (catalytic domain)|PF02817:e3 binding domain|PF00364:Biotin-requiring enzyme|PF02852:Pyridine nucleotide-disulphide oxidoreductase, dimerisation domain|PF07992:Pyridine nucleotide-disulphide oxidoreductase	Pyr_redox_2	4988	4915	4662	2411	2267	2235	314.300385418768	304.618143840696	297.269939035534	125.718084916238	128.395672899915	125.931878997169
IUJ50_RS06980	247.555595891265	238.245330077917	219.200255966801	1350.12607820383	1436.73600384511	1412.16734777313	-2.57370079283849	5.81766046887951e-220	3.35176574741126e-218	mntS	NC_999999999.1	1420824	1420949	+	126	protein_coding	manganase accumulation protein MntS&&sp|P0DKB3|MNTS_ECOLI Small protein MntS OS=Escherichia coli (strain K12) OX=83333 GN=mntS PE=1 SV=1 && -	-	232	227	203	1529	1498	1480	726.754379572966	699.422028508636	643.510987719137	3963.59466962438	4217.85732342413	4145.73058221169
IUJ50_RS14970	277.432995395384	216.205013198462	250.514578247772	1522.31351132989	1447.28613471447	1478.95904665429	-2.58058811814654	2.4585649772881e-219	1.40055330728659e-217	glnA	NC_999999999.1	3090880	3092289	+	1410	protein_coding	glutamate--ammonia ligase&&sp|P0A1P7|GLN1B_SALTI Glutamine synthetase OS=Salmonella typhi OX=90370 GN=glnA PE=1 SV=2 && PF00120:Glutamine synthetase, catalytic domain|PF03951:Glutamine synthetase, beta-Grasp domain	-	260	206	232	1724	1509	1550	72.7820783651576	56.719461905115	65.7202710862097	399.365407564619	379.682642734958	387.991749427805
IUJ50_RS21935	3317.45839493941	3312.34476531236	3567.67313159758	1127.60693385631	1156.67798440401	1186.02973870405	1.55534930592069	1.13392986432007e-217	6.38780490233642e-216	guaA	NC_999999999.1	4525656	4527233	+	1578	protein_coding	glutamine-hydrolyzing GMP synthase&&sp|A6TCC2|GUAA_KLEP7 GMP synthase [glutamine-hydrolyzing] OS=Klebsiella pneumoniae subsp. pneumoniae (strain ATCC 700721 / MGH 78578) OX=272620 GN=guaA PE=3 SV=1 && PF00117:Glutamine amidotransferase class-I|PF00958:GMP synthase C terminal domain	GATase	3109	3156	3304	1277	1206	1243	777.64957860134	776.450886273905	836.302728500339	264.323754075994	271.138335456247	278.018716954763
IUJ50_RS17305	3626.90288980349	3553.73871208734	3675.65355325611	7655.71818052794	7931.78020814359	7658.14536028858	-1.09842347964641	5.80061361632263e-215	3.23177044337975e-213	rpsJ	NC_999999999.1	3594862	3595173	+	312	protein_coding	30S ribosomal protein S10&&sp|A3N357|RS10_ACTP2 Small ribosomal subunit protein uS10 OS=Actinobacillus pleuropneumoniae serotype 5b (strain L20) OX=416269 GN=rpsJ PE=3 SV=1 && PF00338:Ribosomal protein S10p/S20e	Ribosomal_S10	3399	3386	3404	8670	8270	8026	4299.9834929989	4213.24150789013	4357.78130410333	9076.4662863927	9403.75990242206	9079.34390214985
Novel00364	260.360195678745	277.078269341718	237.55692764875	1446.37443825891	1404.12650843074	1419.80068478812	-2.46153965127724	7.2064236970654e-215	3.97136610262191e-213	-	NC_999999999.1	4344321	4346195	-	1875	-	-	-	244	264	220	1638	1464	1488	51.3639922887155	54.6621423936829	46.8653519332006	285.341487394615	277.006794235197	280.099003746921
Novel00195	1233.50977952717	1129.30385534731	1161.8693370457	152.761158619531	177.434019166453	164.116745822282	2.83592295495047	8.43480238186776e-214	4.598327750115e-212	-	NC_999999999.1	2435334	2439442	-	4109	-	PF01557:Fumarylacetoacetate (FAA) hydrolase C-terminal|PF02900:Catalytic LigB subunit of aromatic ring-opening dioxygenase|PF00171:Aldehyde dehydrogenase family	Aldedh	1156	1076	1076	173	185	172	111.043185177071	101.662345294563	104.593959518166	13.7518858026037	15.9729894112108	14.7741400185637
IUJ50_RS17000	351.059444173389	410.369709517469	389.809322187266	1712.16119400734	1881.7597059707	1843.45088912005	-2.2390328315561	2.79249244940731e-213	1.50616348069096e-211	IUJ50_RS17000	NC_999999999.1	3534677	3534946	+	270	protein_coding	YdgH/BhsA/McbA-like domain containing protein&&-- && PF07338:YdgH/BhsA/McbA-like domain	-	329	391	361	1939	1962	1932	480.952682803603	562.207956542772	534.040153026686	2345.66690433014	2578.01746684054	2525.53425197437
IUJ50_RS00405	7927.11431843194	7805.42079202409	7904.16686540385	3804.01775336959	3728.99171091442	3873.91853510736	1.05108390228859	3.57314090076329e-213	1.90692888072314e-211	adhE	NC_999999999.1	87777	90452	-	2676	protein_coding	bifunctional acetaldehyde-CoA/alcohol dehydrogenase&&sp|P0A9Q8|ADHE_ECO57 Bifunctional aldehyde-alcohol dehydrogenase AdhE OS=Escherichia coli O157:H7 OX=83334 GN=adhE PE=1 SV=2 && PF25137:Fe-containing alcohol dehydrogenase family, C-terminal|PF00171:Aldehyde dehydrogenase family|PF00465:Iron-containing alcohol dehydrogenase	Aldedh	7429	7437	7320	4308	3888	4060	1095.75753829827	1078.93595687949	1092.5855335018	525.825787497879	515.455008386269	535.488106652783
IUJ50_RS18060	368.132243890028	372.58630915269	371.452650505317	1636.22212093636	1594.98796688546	1751.85084494017	-2.16353414107719	2.04245729170648e-203	1.07867275718248e-201	secG	NC_999999999.1	3724945	3725274	+	330	protein_coding	preprotein translocase subunit SecG&&sp|P0AGA1|SECG_ECO57 Protein-export membrane protein SecG OS=Escherichia coli O157:H7 OX=83334 GN=secG PE=3 SV=1 && PF03840:Preprotein translocase SecG subunit	-	345	355	344	1853	1663	1836	412.643846395465	417.636461556418	416.365729985046	1834.06099505433	1787.84113734605	1963.67061827708
IUJ50_RS06035	495.111191782531	560.453772077567	498.869548062374	2000.02326169501	1928.75574347966	1993.25512803923	-1.92934561057544	2.46088753056869e-202	1.28625770927663e-200	putA	NC_999999999.1	1191193	1195155	+	3963	protein_coding	trifunctional transcriptional regulator/proline dehydrogenase/L-glutamate gamma-semialdehyde dehydrogenase&&sp|O52485|PUTA_KLEAE Bifunctional protein PutA OS=Klebsiella aerogenes OX=548 GN=putA PE=3 SV=1 && PF21775:PutA, RHH domain|PF01619:Proline dehydrogenase|PF00171:Aldehyde dehydrogenase family|PF18327:Proline utilization A proline dehydrogenase N-terminal domain|PF14850:DNA-binding domain of…	Aldedh	464	534	462	2265	2011	2089	46.2129961272741	52.3119824968793	46.5637959215183	186.679414202713	180.027402295187	186.047685937194
IUJ50_RS09270	224.080496280887	228.799479986722	219.200255966801	1319.2206414889	1313.01174183175	1232.78392792086	-2.52377399094124	9.59851227650862e-202	4.96576094305089e-200	IUJ50_RS09270	NC_999999999.1	1898870	1899922	+	1053	protein_coding	PLP-dependent cysteine synthase family protein&&sp|A5U908|CDS1_MYCTA L-cysteine desulfhydrase Cds1 OS=Mycobacterium tuberculosis (strain ATCC 25177 / H37Ra) OX=419947 GN=cds1 PE=1 SV=2 && PF00291:Pyridoxal-phosphate dependent enzyme	PALP	210	218	203	1494	1369	1292	78.715660033323	80.3733585981535	77.0013147698112	463.419731961919	461.238651311418	433.055987358773
IUJ50_RS24815	1114.00018151069	1117.75892745807	1158.62992439595	3043.74401018221	3061.45615772604	3088.63898969028	-1.43927062876524	4.17174939684043e-201	2.13644135777585e-199	uvrY	NC_999999999.1	5175567	5176223	+	657	protein_coding	UvrY/SirA/GacA family response regulator transcription factor&&sp|P66798|UVRY_ECO57 Response regulator UvrY OS=Escherichia coli O157:H7 OX=83334 GN=uvrY PE=3 SV=1 && PF00072:Response regulator receiver domain|PF00196:Bacterial regulatory proteins, luxR family	Response_reg	1044	1065	1073	3447	3192	3237	627.198985110915	629.315216043918	652.326206728988	1713.67400634969	1723.6462138484	1738.95056020612
IUJ50_RS11880	989.155333582771	972.922559393079	981.54203287597	126.270784292445	123.724262013364	123.087559366712	2.97957324715876	1.89062831988423e-200	9.58548558181303e-199	hpaD	NC_999999999.1	2437641	2438498	+	858	protein_coding	3%2C4-dihydroxyphenylacetate 2%2C3-dioxygenase&&sp|Q05353|HPCB_ECOLX 3,4-dihydroxyphenylacetate 2,3-dioxygenase OS=Escherichia coli OX=562 GN=hpcB PE=1 SV=2 && PF02900:Catalytic LigB subunit of aromatic ring-opening dioxygenase	-	927	927	909	143	129	129	426.444643933775	419.446370382232	423.162397759847	54.437860079864	53.340003403867	53.0655081610824
IUJ50_RS00330	887.785585265227	843.829274813415	881.120240733544	37.9695365354903	53.7097571530884	42.937520709318	4.28392189044503	1.07484440255509e-199	5.3955060603508e-198	narH	NC_999999999.1	76465	78000	+	1536	protein_coding	nitrate reductase subunit beta&&sp|P11349|NARH_ECOLI Respiratory nitrate reductase 1 beta chain OS=Escherichia coli (strain K12) OX=83333 GN=narH PE=1 SV=3 && PF13247:4Fe-4S dicluster domain|PF14711:Respiratory nitrate reductase beta C-terminal	-	832	804	816	43	56	45	213.79735519765	203.211755391998	212.19220069187	9.14385931028965	12.9344339649397	10.3402539067516
IUJ50_RS23305	295.572845094312	323.257980898672	282.908704745329	1449.90648816919	1441.53151787664	1440.79236157934	-2.26376344934236	1.33819998989081e-199	6.65164112622199e-198	rplY	NC_999999999.1	4800082	4800366	-	285	protein_coding	50S ribosomal protein L25&&sp|A6TBR5|RL25_KLEP7 Large ribosomal subunit protein bL25 OS=Klebsiella pneumoniae subsp. pneumoniae (strain ATCC 700721 / MGH 78578) OX=272620 GN=rplY PE=3 SV=1 && PF01386:Ribosomal L25p family	-	277	308	262	1642	1503	1510	383.623432484205	419.555917495373	367.186668854622	1881.83086844498	1870.96101045936	1870.00166090943
IUJ50_RS18375	500.44644169398	461.797115569531	558.258779974561	1990.31012444175	2055.35731391194	2163.09687662275	-2.03016148311671	1.62808608941496e-199	8.01397715857653e-198	IUJ50_RS18375	NC_999999999.1	3781430	3781798	-	369	protein_coding	DUF1090 domain-containing protein&&sp|P42616|YQJC_ECOLI Protein YqjC OS=Escherichia coli (strain K12) OX=83333 GN=yqjC PE=1 SV=3 && PF06476:Protein of unknown function (DUF1090)	-	469	440	517	2254	2143	2267	501.668340651397	462.924647642978	559.621834568198	1995.16970113843	2060.37571098653	2168.37833253518
IUJ50_RS23325	234.750996103786	192.065618520964	204.082996934608	1255.64374310389	1242.03813416517	1228.96725941337	-2.56284683596177	7.04136892098534e-196	3.43266734898035e-194	IUJ50_RS23325	NC_999999999.1	4804652	4804996	+	345	protein_coding	YejG family protein&&sp|P0AD22|YEJG_ECOL6 Uncharacterized protein YejG OS=Escherichia coli O6:H1 (strain CFT073 / ATCC 700928 / UPEC) OX=199310 GN=yejG PE=4 SV=1 && PF13989:YejG-like protein	-	220	183	189	1422	1295	1288	251.694545249408	205.928278533514	218.813031506297	1346.27194840985	1331.68433169466	1317.67004450837
IUJ50_RS14045	3624.76878983891	3608.31473483647	3579.55097798002	7216.86097917587	7476.20637514864	7364.26188521147	-1.0284065004026	3.68955950528506e-195	1.78153016112336e-193	rplA	NC_999999999.1	2901956	2902660	-	705	protein_coding	50S ribosomal protein L1&&sp|A6TGN6|RL1_KLEP7 Large ribosomal subunit protein uL1 OS=Klebsiella pneumoniae subsp. pneumoniae (strain ATCC 700721 / MGH 78578) OX=272620 GN=rplA PE=3 SV=1 && PF00687:Ribosomal protein L1p/L10e family	-	3397	3438	3315	8173	7795	7718	1901.8516938957	1893.2185439785	1878.12671250677	3786.55855687428	3922.63247199337	3863.89718978555
IUJ50_RS04420	1248.44847927923	1297.23007919077	1250.41328280569	226.051194257803	261.835066121306	224.229274815327	2.4156747156051	1.0616814984876e-194	5.07804263899259e-193	pspA	NC_999999999.1	872373	873041	-	669	protein_coding	phage shock protein PspA&&sp|P0AFM7|PSPA_ECO57 Phage shock protein A OS=Escherichia coli O157:H7 OX=83334 GN=pspA PE=3 SV=2 && PF04012:PspA/IM30 family	-	1170	1236	1158	256	273	235	690.287424853401	717.259563105042	691.373796609334	124.987373815652	144.772857293674	123.980004988575
IUJ50_RS04055	2707.10580506957	2526.24012994514	2702.74995411282	5898.52335016455	5867.79096897491	5829.00697807164	-1.14888468110447	1.56496596410481e-191	7.41530601683307e-190	uspF	NC_999999999.1	795732	796166	+	435	protein_coding	universal stress protein UspF&&sp|P0A4P7|USPF_ECO57 Universal stress protein F OS=Escherichia coli O157:H7 OX=83334 GN=uspF PE=3 SV=1 && PF00582:Universal stress protein family	Usp	2537	2407	2503	6680	6118	6109	2301.97937458436	2148.1807853578	2298.27538967087	5015.79179770333	4989.65860870941	4956.67875732857
Novel00186	4642.73447294351	4536.10712157162	4542.73633917404	1977.06493727821	2062.07103355607	1999.93429792735	1.18430474724682	2.36924471990633e-191	1.11222877128936e-189	-	NC_999999999.1	2351467	2354710	+	3244	-	PF01556:DnaJ C terminal domain|PF00684:DnaJ central domain|PF00226:DnaJ domain|PF10712:NAD-specific glutamate dehydrogenase|PF00012:Hsp70 protein	HSP70	4351	4322	4207	2239	2150	2096	529.393318295539	517.235007779873	517.990912198853	225.437180121114	235.13010131791	228.04488615985
IUJ50_RS22770	411.881293163915	443.954954286162	384.41030110434	1733.35349346901	1641.98400439442	1669.79247202903	-2.02396477028502	1.35840695398048e-188	6.31846170337709e-187	fadI	NC_999999999.1	4680380	4681690	+	1311	protein_coding	acetyl-CoA C-acyltransferase FadI&&sp|A6TC20|FADI_KLEP7 3-ketoacyl-CoA thiolase OS=Klebsiella pneumoniae subsp. pneumoniae (strain ATCC 700721 / MGH 78578) OX=272620 GN=fadI PE=3 SV=1 && PF02803:Thiolase, C-terminal domain|PF00108:Thiolase, N-terminal domain	Thiolase_N	386	423	356	1963	1712	1750	116.213031658219	125.262671584234	108.462042907605	489.0687383834	463.288676257113	471.134884335085
IUJ50_RS18885	549.530740879317	584.593166755065	482.672484813596	2018.56652372397	2118.65809912808	2005.65930068859	-1.92501179937327	1.43721188790937e-188	6.62424024700047e-187	yghB	NC_999999999.1	3885703	3886362	-	660	protein_coding	DedA family general envelope maintenance protein YghB&&sp|P0AA62|YGHB_ECO57 Inner membrane protein YghB OS=Escherichia coli O157:H7 OX=83334 GN=yghB PE=3 SV=1 && PF09335:VTT domain	-	515	557	447	2286	2209	2102	307.987798396615	327.638745192852	270.516687940866	1131.31771038699	1187.41463391384	1124.08377985251
IUJ50_RS20560	2824.48130312146	2724.60298186023	2748.1017312094	5894.1082877767	5779.55351079483	5984.53621975206	-1.08968920157519	5.8536315283155e-187	2.67368575212248e-185	pyrG	NC_999999999.1	4233922	4235559	+	1638	protein_coding	glutamine hydrolyzing CTP synthase&&sp|A6TD54|PYRG_KLEP7 CTP synthase OS=Klebsiella pneumoniae subsp. pneumoniae (strain ATCC 700721 / MGH 78578) OX=272620 GN=pyrG PE=3 SV=1 && PF06418:CTP synthase N-terminus|PF00117:Glutamine amidotransferase class-I	CTP_synth_N	2647	2596	2545	6675	6026	6272	637.837812576141	615.282814641959	620.589414075484	1331.03558986481	1305.16628483896	1351.45645590602
IUJ50_RS21635	2329.37011133893	2461.16871820579	2183.36412593533	5532.07317197319	5510.04562222309	5578.06102370385	-1.25263922383032	6.4435461790795e-187	2.91685527927974e-185	rseA	NC_999999999.1	4455403	4456053	+	651	protein_coding	anti-sigma-E factor RseA&&sp|P0AFX8|RSEA_ECOL6 Anti-sigma-E factor RseA OS=Escherichia coli O6:H1 (strain CFT073 / ATCC 700928 / UPEC) OX=199310 GN=rseA PE=3 SV=1 && PF03872:Anti sigma-E protein RseA, N-terminal domain|PF03873:Anti sigma-E protein RseA, C-terminal domain	-	2183	2345	2022	6265	5745	5846	1323.55796213108	1398.44648871913	1240.59674289028	3143.3474046115	3130.83125755695	3169.47789672314
IUJ50_RS10830	362.796993978578	368.388153556603	403.846777002874	1587.65643467004	1523.05525641258	1590.59660049851	-2.05082080185281	1.98909282124835e-186	8.92451380860986e-185	IUJ50_RS10830	NC_999999999.1	2208974	2211364	+	2391	protein_coding	glucose/quinate/shikimate family membrane-bound PQQ-dependent dehydrogenase&&sp|P15877|DHG_ECOLI Quinoprotein glucose dehydrogenase OS=Escherichia coli (strain K12) OX=83333 GN=gcd PE=1 SV=3 && -	-	340	351	374	1798	1588	1667	56.1267065087935	56.9916898958889	62.4773355445741	245.619253258709	235.625092798843	246.074113214224
IUJ50_RS17270	1563.22822405476	1614.19082669531	1665.05810197442	3955.89589951155	3832.57481399538	3901.5893817867	-1.27166288743313	2.29722203334658e-185	1.02165927272519e-183	rpsL	NC_999999999.1	3588678	3589052	+	375	protein_coding	30S ribosomal protein S12&&sp|B5XN85|RS12_KLEP3 Small ribosomal subunit protein uS12 OS=Klebsiella pneumoniae (strain 342) OX=507522 GN=rpsL PE=3 SV=1 && PF00164:Ribosomal protein S12/S23	Ribosomal_S12	1465	1538	1542	4480	3996	4089	1541.97230948705	1592.24195078569	1642.41756093171	3902.10581052465	3780.46157706232	3848.53772285336
IUJ50_RS14325	2811.67670333398	2782.32762130642	2812.88998420451	6074.24283320088	5779.55351079483	6009.34456505077	-1.0875071235954	7.06868242815107e-183	3.11636694875878e-181	cyaA	NC_999999999.1	2955595	2958147	-	2553	protein_coding	class I adenylate cyclase&&sp|Q8XAP1|CYAA_ECO57 Adenylate cyclase OS=Escherichia coli O157:H7 OX=83334 GN=cyaA PE=3 SV=1 && PF12633:Adenylate cyclase NT domain|PF01295:Adenylate cyclase, class-I	-	2635	2651	2605	6879	6026	6298	407.380298975547	403.12794741718	407.556089713931	880.089399505016	837.392234456016	870.686371108957
IUJ50_RS21640	674.37558880724	661.209506383646	706.191957646737	2115.69789625662	2148.39028612354	2103.93851475658	-1.64122142227468	3.43176837260557e-182	1.4999194525095e-180	rseB	NC_999999999.1	4456053	4457009	+	957	protein_coding	sigma-E factor regulatory protein RseB&&sp|P0AFY0|RSEB_ECO57 Sigma-E factor regulatory protein RseB OS=Escherichia coli O157:H7 OX=83334 GN=rseB PE=3 SV=1 && PF03888:MucB/RseB N-terminal domain|PF17188:MucB/RseB C-terminal domain	-	632	630	654	2396	2240	2205	260.660580631618	255.571608334671	272.95828729974	817.762462390935	830.398769912113	813.217210070798
IUJ50_RS11410	317.980894722401	318.010286403563	267.791445713136	1372.20139014307	1486.60934977298	1471.3257096393	-2.25931497648506	3.31592361850727e-181	1.43690023468649e-179	rpsT	NC_999999999.1	2348786	2349049	+	264	protein_coding	30S ribosomal protein S20&&sp|B5Y237|RS20_KLEP3 Small ribosomal subunit protein bS20 OS=Klebsiella pneumoniae (strain 342) OX=507522 GN=rpsT PE=3 SV=1 && PF01649:Ribosomal protein S20	-	298	303	248	1554	1550	1542	445.535747195104	445.576929054911	375.213303184199	1922.64624009338	2082.94780734093	2061.53328797879
IUJ50_RS17365	2115.96011488094	2223.9729270269	2206.04001448361	4792.10871576991	4987.33459278678	4863.38984567542	-1.16134777258393	5.3786121066592e-181	2.31097994752222e-179	rplX	NC_999999999.1	3600363	3600677	+	315	protein_coding	50S ribosomal protein L24&&sp|A7MPH5|RL24_CROS8 Large ribosomal subunit protein uL24 OS=Cronobacter sakazakii (strain ATCC BAA-894) OX=290339 GN=rplX PE=3 SV=1 && PF17136:Ribosomal proteins 50S L24/mitochondrial 39S L24	-	1983	2119	2043	5427	5200	5097	2484.74816326412	2611.58639367366	2590.52797617773	5627.31936482708	5856.57091636996	5711.02399392784
IUJ50_RS17830	1863.06926907823	1700.25301641509	1817.31049651293	4476.87326127758	4353.36763781907	4260.35622149122	-1.28302497661031	1.39830973251276e-180	5.95750449062158e-179	rplM	NC_999999999.1	3680882	3681310	+	429	protein_coding	50S ribosomal protein L13&&sp|B5XSS1|RL13_KLEP3 Large ribosomal subunit protein uL13 OS=Klebsiella pneumoniae (strain 342) OX=507522 GN=rplM PE=3 SV=1 && PF00572:Ribosomal protein L13	-	1746	1620	1683	5070	4539	4465	1606.41283345927	1466.02614890877	1566.95778972458	3860.13916929945	3753.64768139771	3673.44951843772
IUJ50_RS13720	6357.48379448344	5982.37172442347	5969.15770928312	2760.29700488239	2854.28995156413	2806.20552013565	1.1207048079299	1.20374441898153e-179	5.08582017019695e-178	IUJ50_RS13720	NC_999999999.1	2824804	2825013	-	210	protein_coding	CsbD family protein&&sp|P68207|YJBJ_ECO57 UPF0337 protein YjbJ OS=Escherichia coli O157:H7 OX=83334 GN=yjbJ PE=3 SV=1 && PF05532:CsbD-like	-	5958	5700	5528	3126	2976	2941	11198.2825693855	10537.5477422887	10514.2721382603	4862.07858884728	5027.64087897605	4942.94336849375
IUJ50_RS21735	862.176385690269	791.352329862332	831.449246770623	86.5352228018152	88.2374581800738	81.1042057842673	3.27925830423899	2.91379963875322e-178	1.22090612962635e-176	hmpA	NC_999999999.1	4476970	4478160	-	1191	protein_coding	NO-inducible flavohemoprotein&&sp|Q7ABK6|HMP_ECO57 Flavohemoprotein OS=Escherichia coli O157:H7 OX=83334 GN=hmp PE=3 SV=1 && PF00175:Oxidoreductase NAD-binding domain|PF00042:Globin	NAD_binding_1	808	754	770	98	92	85	267.774869985974	245.778324202571	258.231630614298	26.8761223568094	27.4048028735389	25.1893562844573
IUJ50_RS19970	142.984697626851	166.876684944444	143.613960805835	1064.91304794887	988.834993300609	1058.17134370297	-2.77818016815974	3.68268418912169e-178	1.53042695400385e-176	lysA	NC_999999999.1	4108517	4109779	+	1263	protein_coding	diaminopimelate decarboxylase&&sp|P00861|DCDA_ECOLI Diaminopimelate decarboxylase OS=Escherichia coli (strain K12) OX=83333 GN=lysA PE=1 SV=1 && PF02784:Pyridoxal-dependent decarboxylase, pyridoxal binding domain|PF00278:Pyridoxal-dependent decarboxylase, C-terminal sheet domain	-	134	159	133	1206	1031	1109	41.8766242959768	48.8739869032268	42.0609196658097	311.886267250907	289.604917116586	309.91179151675
IUJ50_RS25020	105.637948246704	103.904351003144	89.6237499765737	900.672727120934	896.761123895315	892.146263626941	-3.16769821308736	3.85410630435076e-178	1.58864381813483e-176	znuB	NC_999999999.1	5211490	5212275	-	786	protein_coding	zinc ABC transporter permease subunit ZnuB&&sp|P39832|ZNUB_ECOLI High-affinity zinc uptake system membrane protein ZnuB OS=Escherichia coli (strain K12) OX=83333 GN=znuB PE=1 SV=3 && PF00950:ABC 3 transport family	ABC-3	99	99	83	1020	935	935	49.7144760177743	48.8986245172497	42.1780036699302	423.867307492071	422.026460448195	419.854652268035
IUJ50_RS14360	23.4750996103786	34.6347836677148	29.1547138478011	927.16310144802	930.329722115995	888.329595119446	-4.97441523597698	5.84980578538722e-177	2.39181575257364e-175	IUJ50_RS14360	NC_999999999.1	2963277	2963352	-	76	protein_coding	tRNA-His&&-- && -	-	22	33	27	1050	970	931	114.256076461902	168.571573993677	141.899428326452	4512.61208556767	4528.02440156083	4323.60483354308
IUJ50_RS09030	2517.17090822196	2681.57188700034	2747.02192699281	921.865026582603	945.675367016878	937.94628571688	1.5021472672913	1.10318018945063e-176	4.47449884841176e-175	htpG	NC_999999999.1	1850823	1852697	-	1875	protein_coding	molecular chaperone HtpG&&sp|A6T5N6|HTPG_KLEP7 Chaperone protein HtpG OS=Klebsiella pneumoniae subsp. pneumoniae (strain ATCC 700721 / MGH 78578) OX=272620 GN=htpG PE=3 SV=1 && PF13589:Histidine kinase-, DNA gyrase B-, and HSP90-like ATPase|PF00183:Hsp90 protein	-	2359	2555	2544	1044	986	983	496.588761512623	529.02187051462	541.933887809374	181.86600295481	186.56331906824	185.038521964532
IUJ50_RS17675	387.339143571247	380.982620344863	383.330496887755	1471.98180010843	1563.33757427739	1504.72155907988	-1.9787556493604	3.09390439745273e-176	1.24492819802265e-174	dusB	NC_999999999.1	3647715	3648680	-	966	protein_coding	tRNA dihydrouridine synthase DusB&&sp|O52536|DUSB_KLEPN tRNA-dihydrouridine synthase B OS=Klebsiella pneumoniae OX=573 GN=dusB PE=3 SV=1 && PF01207:Dihydrouridine synthase (Dus)	Dus	363	363	355	1667	1630	1577	148.319999879115	145.885958445873	146.785007907663	563.651632007039	598.633607463401	576.188348544169
IUJ50_RS17760	786.415836947683	844.878813712437	805.533945572578	2337.33402812658	2323.90609967738	2372.0594774081	-1.52898776726872	9.06901992654515e-176	3.62046701004598e-174	tldD	NC_999999999.1	3667185	3668630	+	1446	protein_coding	metalloprotease TldD&&sp|P0AGG9|TLDD_ECOL6 Metalloprotease TldD OS=Escherichia coli O6:H1 (strain CFT073 / ATCC 700928 / UPEC) OX=199310 GN=tldD PE=3 SV=1 && PF19290:PmbA/TldA metallopeptidase central domain|PF01523:PmbA/TldA metallopeptidase domain 1|PF19289:PmbA/TldA metallopeptidase C-terminal domain	-	737	805	746	2647	2423	2486	201.172870450901	216.128272285786	206.063469811908	597.91292793112	594.477932368442	606.796037834877
IUJ50_RS07235	74.6934987602956	93.4089620129278	92.8631626263294	891.842602345238	855.519703224194	857.796247059486	-3.31953076635209	5.50764267057678e-175	2.18154283904877e-173	IUJ50_RS07235	NC_999999999.1	1471890	1473272	-	1383	protein_coding	amino acid permease&&sp|C3K810|HUTT_PSEFS L-histidine transporter HutT OS=Pseudomonas fluorescens (strain SBW25) OX=216595 GN=hutT PE=1 SV=1 && PF00324:Amino acid permease	AA_permease	70	89	86	1010	892	899	19.9777271668087	24.9834160803968	24.8374350858759	238.534658050597	228.819636253633	229.428526885075
IUJ50_RS08515	738.398587744636	756.717546194617	726.708237761856	41.5015864457685	39.3232150585111	49.6166905974341	4.09159952732386	2.37113120654796e-173	9.31909706759545e-172	IUJ50_RS08515	NC_999999999.1	1736046	1737545	-	1500	protein_coding	APC family permease&&sp|O07576|BCAP_BACSU Branched-chain amino acid permease BcaP OS=Bacillus subtilis (strain 168) OX=224308 GN=bcaP PE=1 SV=1 && PF13520:Amino acid permease	-	692	721	673	47	41	52	182.089562826799	186.607029667828	179.20671506275	10.2343176950144	9.69712992114333	12.2355075561491
IUJ50_RS22425	367.065193907738	410.369709517469	397.367951703363	1502.88723682336	1512.50512554322	1544.79657840857	-1.95639587380343	3.89713108604188e-173	1.51988112355633e-171	IUJ50_RS22425	NC_999999999.1	4617986	4619389	+	1404	protein_coding	aldehyde dehydrogenase family protein&&sp|P41793|EUTE_SALTY Acetaldehyde dehydrogenase (acetylating) EutE OS=Salmonella typhimurium (strain LT2 / SGSC1412 / ATCC 700720) OX=99287 GN=eutE PE=1 SV=2 && PF00171:Aldehyde dehydrogenase family	Aldedh	344	391	368	1702	1577	1619	96.7078108980825	108.116914719764	104.691442741221	395.954007931318	398.487958245858	406.995536107113
IUJ50_RS00340	903.791334999576	865.86959169287	816.33198773843	25.6073618495167	19.182056126103	19.0833425374747	5.33222331542408	3.06433829624657e-172	1.1859690963336e-170	narI	NC_999999999.1	78707	79384	+	678	protein_coding	respiratory nitrate reductase subunit gamma&&sp|P11350|NARI_ECOLI Respiratory nitrate reductase 1 gamma chain OS=Escherichia coli (strain K12) OX=83333 GN=narI PE=1 SV=1 && PF02665:Nitrate reductase gamma subunit	-	847	825	756	29	20	20	493.08743322644	472.398216206468	445.371657048215	13.9707782505846	10.4652815898374	10.4114257625503
IUJ50_RS16405	2838.35295289123	2765.53499892208	2795.61311673915	5801.3919776319	5643.3609122995	5703.0569173243	-1.02978941666514	4.82836145918321e-172	1.85452974227719e-170	dppA	NC_999999999.1	3389783	3391390	+	1608	protein_coding	dipeptide ABC transporter periplasmic-binding protein DppA&&sp|P23847|DPPA_ECOLI Dipeptide-binding protein OS=Escherichia coli (strain K12) OX=83333 GN=dppA PE=1 SV=1 && PF00496:Bacterial extracellular solute-binding proteins, family 5 Middle	-	2660	2635	2589	6570	5884	5977	652.928777067451	636.177887230018	643.096994546389	1334.54007733099	1298.18694157279	1311.9192857187
IUJ50_RS08440	2481.95825880639	2501.05119636862	2416.60183671773	913.034901806907	934.166133341216	901.687934895678	1.42874615749362	7.3117552532623e-171	2.78726309278495e-169	IUJ50_RS08440	NC_999999999.1	1722153	1722542	+	390	protein_coding	hypothetical protein&&-- && -	-	2326	2383	2238	1034	974	945	2354.04803876798	2372.1570025522	2292.059825754	865.980728039682	886.022940262064	855.218538503026
IUJ50_RS08525	776.812387107074	834.38342472222	788.257078107214	35.3204991027817	28.7730841891545	14.312506903106	4.92413303021833	1.79719194500418e-170	6.79982325460535e-169	IUJ50_RS08525	NC_999999999.1	1738299	1739600	-	1302	protein_coding	NAD(P)/FAD-dependent oxidoreductase&&sp|P37906|PUUB_ECOLI Gamma-glutamylputrescine oxidoreductase OS=Escherichia coli (strain K12) OX=83333 GN=puuB PE=1 SV=2 && PF01266:FAD dependent oxidoreductase	DAO	728	795	730	40	30	15	220.694044074994	237.050097767955	223.945505022233	10.03462858615	8.17449414505732	4.06621351786239
IUJ50_RS15860	1110.79903156382	1133.50201094339	1045.2504816545	2862.72645228046	2957.87305464508	2836.73886819561	-1.39571301339302	1.31040043580251e-169	4.92128163668052e-168	spoT	NC_999999999.1	3277257	3279377	-	2121	protein_coding	bifunctional GTP diphosphokinase/guanosine-3'%2C5'-bis pyrophosphate 3'-pyrophosphohydrolase&&sp|P0AG25|SPOT_ECO57 Guanosine-3',5'-bis(diphosphate) 3'-pyrophosphohydrolase OS=Escherichia coli O157:H7 OX=83334 GN=spoT PE=3 SV=1 && PF13291:ACT domain|PF04607:Region found in RelA / SpoT proteins|PF13328:HD domain|PF02824:TGS domain	-	1041	1080	968	3242	3084	2973	193.722595374392	197.681979532253	182.290972866056	499.257545626362	515.851048345914	494.725328642576
IUJ50_RS14060	498.3123417294	429.261409699859	469.714834214573	1690.96889454567	1670.75708858357	1674.5633076634	-1.85017553863714	2.66670947188589e-169	9.94133604592756e-168	secE	NC_999999999.1	2903796	2904179	-	384	protein_coding	preprotein translocase subunit SecE&&sp|P0A2D4|SECE_SALTI Protein translocase subunit SecE OS=Salmonella typhi OX=90370 GN=secE PE=3 SV=1 && PF00584:SecE/Sec61-gamma subunits of protein translocation complex	-	467	409	435	1915	1742	1755	480.016177294725	413.500537091181	452.468663240018	1628.88284457718	1609.41314049463	1613.07960945325
Novel00355	1391.43317690608	1315.07224047414	1313.04192736763	334.661728998857	329.931365368972	294.837642203984	2.0658323021581	7.45667469076754e-167	2.75951391840813e-165	-	NC_999999999.1	4211938	4214693	+	2756	-	PF03315:Serine dehydratase beta chain|PF03313:Serine dehydratase alpha chain	-	1304	1253	1216	379	344	309	186.753433858035	176.504528392816	176.232026665288	44.9171603126309	44.2822669767953	39.5721066782622
IUJ50_RS16525	431.088192845134	386.230314839971	416.804427601897	1642.40320827935	1593.06976127285	1506.62989333362	-1.94268149793634	1.14290416465259e-166	4.19893051796279e-165	IUJ50_RS16525	NC_999999999.1	3425477	3426979	+	1503	protein_coding	M16 family metallopeptidase&&sp|P37648|YHJJ_ECOLI Protein YhjJ OS=Escherichia coli (strain K12) OX=83333 GN=yhjJ PE=1 SV=1 && PF05193:Peptidase M16 inactive domain	-	404	368	386	1860	1661	1579	106.094434515401	95.0545329836317	102.579079603381	404.209260473241	392.067883720828	370.794304298316
IUJ50_RS21070	730.929237868606	650.71411739343	591.732710688703	2162.49755756781	2298.01032390714	2310.03861416131	-1.77812054323895	8.18429302546248e-165	2.98520616108595e-163	csrA	NC_999999999.1	4344645	4344830	+	186	protein_coding	carbon storage regulator CsrA&&sp|A8ANQ0|CSRA_CITK8 Translational regulator CsrA OS=Citrobacter koseri (strain ATCC BAA-895 / CDC 4225-83 / SGSC4696) OX=290338 GN=csrA PE=3 SV=1 && PF02599:Global regulator protein family	-	685	620	548	2449	2396	2421	1453.60980953241	1294.08481045651	1176.78761269217	4300.59094630925	4570.08719336338	4594.00803248092
IUJ50_RS17500	148.319947538301	214.105935400419	164.130240920954	1155.86333313853	1089.54078796265	1101.10886441229	-2.66691775803437	6.13757043757903e-164	2.2226772941804e-162	tsaC	NC_999999999.1	3616732	3617304	+	573	protein_coding	L-threonylcarbamoyladenylate synthase type 1 TsaC&&sp|A6TET6|TSAC_KLEP7 Threonylcarbamoyl-AMP synthase OS=Klebsiella pneumoniae subsp. pneumoniae (strain ATCC 700721 / MGH 78578) OX=272620 GN=tsaC PE=3 SV=1 && PF01300:Telomere recombination	Sua5_yciO_yrdC	139	204	152	1309	1136	1154	95.7481510188431	138.216388132528	105.954508178345	746.169202560649	703.354590117407	710.822378161301
IUJ50_RS12985	212.342946475697	182.619768429769	221.359864399971	1147.91622084041	1071.31783464285	1103.97136579291	-2.4320262622279	8.76579513572747e-164	3.15195612327222e-162	nsrR	NC_999999999.1	2671689	2672114	-	426	protein_coding	nitric oxide-sensing transcriptional repressor NsrR&&sp|B5Y324|NSRR_KLEP3 HTH-type transcriptional repressor NsrR OS=Klebsiella pneumoniae (strain 342) OX=507522 GN=nsrR PE=3 SV=1 && PF02082:Iron-dependent Transcriptional regulator	Rrf2	199	174	205	1300	1117	1157	184.379950961354	158.570955647488	192.209449950106	996.749550758073	930.238244754131	958.591701141964
IUJ50_RS17370	3624.76878983891	3465.57744456952	3681.05257433903	7217.74399165344	7053.24203756807	7058.92840461188	-0.985882590912341	1.24437015828342e-163	4.44292725527953e-162	rplE	NC_999999999.1	3600692	3601231	+	540	protein_coding	50S ribosomal protein L5&&sp|A7ZSJ7|RL5_ECO24 Large ribosomal subunit protein uL5 OS=Escherichia coli O139:H28 (strain E24377A / ETEC) OX=331111 GN=rplE PE=3 SV=1 && PF00673:ribosomal L5P family C-terminus|PF00281:Ribosomal protein L5	-	3397	3302	3409	8174	7354	7398	2482.97304480827	2373.92669118188	2521.52753693625	4944.16742547565	4831.48329539892	4835.37846690124
IUJ50_RS05100	90.6992484946446	78.7154174266246	84.2247288936476	840.627878646205	784.546095557612	812.950392096421	-3.2656727546995	1.59800137787393e-163	5.66564124882574e-162	lpxP	NC_999999999.1	1006585	1007499	-	915	protein_coding	kdo(2)-lipid IV(A) palmitoleoyltransferase&&sp|P0ACV2|LPXP_ECOLI Lipid A biosynthesis palmitoleoyltransferase OS=Escherichia coli (strain K12) OX=83333 GN=lpxP PE=1 SV=1 && PF03279:Bacterial lipid A biosynthesis acyltransferase	-	85	75	78	952	818	852	36.6663812192692	31.8217576341764	34.0489702942404	339.835034728069	317.163225729518	328.646041545998
IUJ50_RS16895	300.908095005762	265.53334145248	275.350075229232	1248.57964328333	1218.06056400754	1248.05060195084	-2.14200036494329	6.28029865734761e-163	2.2111884856078e-161	gntR	NC_999999999.1	3504733	3505728	+	996	protein_coding	gluconate operon transcriptional repressor GntR&&sp|P0ACP6|GNTR_ECOL6 HTH-type transcriptional regulator GntR OS=Escherichia coli O6:H1 (strain CFT073 / ATCC 700928 / UPEC) OX=199310 GN=gntR PE=3 SV=1 && PF00532:Periplasmic binding proteins and sugar binding domain of LacI family|PF00356:Bacterial regulatory proteins, lacI family	Peripla_BP_1	282	253	255	1414	1270	1308	111.753205126483	98.6154991100893	102.261301538251	463.705627427275	452.371253300471	463.509148616863
IUJ50_RS06985	210.208846511117	153.232679257162	178.167695736562	1087.87137236568	1095.29540480048	1233.73809504774	-2.65777938185086	1.04734299096556e-160	3.6620889408244e-159	IUJ50_RS06985	NC_999999999.1	1421218	1422798	+	1581	protein_coding	phosphoethanolamine transferase&&sp|P75785|OPGE_ECOLI Phosphoethanolamine transferase OpgE OS=Escherichia coli (strain K12) OX=83333 GN=opgE PE=1 SV=1 && PF00884:Sulfatase	Sulfatase	197	146	165	1232	1142	1293	49.18181751445	35.8513059443359	41.6852632233164	254.525402726347	256.262377237601	288.653321962137
IUJ50_RS11940	733.063337833186	712.636912435708	721.30921667893	61.810873429868	52.7506543467832	78.2417044036461	3.49125529399402	1.07908928064712e-159	3.74724839238417e-158	yjiA	NC_999999999.1	2449600	2450556	+	957	protein_coding	GTPase&&sp|P24203|YJIA_ECOLI Zinc chaperone YjiA OS=Escherichia coli (strain K12) OX=83333 GN=yjiA PE=1 SV=3 && PF07683:Cobalamin synthesis protein cobW C-terminal domain|PF02492:CobW/HypB/UreG, nucleotide-binding domain	-	687	679	668	70	55	82	283.34465014861	275.449400094034	278.801431064566	23.8912238595014	20.3892555112349	30.2420912588687
IUJ50_RS17490	2380.58851048885	2446.47517361949	2544.01873427479	5220.36976739114	5087.08128464251	5090.48162187137	-1.06298693132538	8.69924573954969e-158	3.00035210200795e-156	smg	NC_999999999.1	3615685	3616158	+	474	protein_coding	DUF494 family protein Smg&&sp|B5XNC6|SMG_KLEP3 Protein Smg OS=Klebsiella pneumoniae (strain 342) OX=507522 GN=smg PE=3 SV=1 && PF04361:Protein of unknown function (DUF494)	-	2231	2331	2356	5912	5304	5335	1857.76786541756	1909.18461593299	1985.30583203791	4073.8813771159	3969.86547559001	3972.51903676092
IUJ50_RS17310	4225.51792986815	4123.6383342561	4168.04427601897	7883.53539974088	7646.92667467096	7791.72875805091	-0.897906459236311	4.16396629503888e-157	1.42643980512481e-155	rplC	NC_999999999.1	3595206	3595835	+	630	protein_coding	50S ribosomal protein L3&&sp|B5XN94|RL3_KLEP3 Large ribosomal subunit protein uL3 OS=Klebsiella pneumoniae (strain 342) OX=507522 GN=rplC PE=3 SV=1 && PF00297:Ribosomal protein L3	-	3960	3929	3860	8928	7973	8166	2480.98908888702	2421.17105727791	2447.24375625209	4628.77347421929	4489.849991944	4574.86972085685
Novel00254	647.699339249991	625.52518381691	607.929773937482	1916.13707632591	2094.68052897045	1921.6925935237	-1.65666727462798	6.40633300822218e-156	2.17987304373735e-154	-	NC_999999999.1	2978190	2980389	+	2200	-	PF00085:Thioredoxin|PF07498:Rho termination factor, N-terminal domain|PF07497:Rho termination factor, RNA-binding domain|PF00006:ATP synthase alpha/beta family, nucleotide-binding domain	ATP-synt_ab	607	596	563	2170	2184	2014	108.902093374803	105.173801868011	102.215365980341	322.173153745377	352.192878288975	323.107240621735
IUJ50_RS10840	68.2911988665559	54.5760227491264	48.5911897463351	709.942031965912	746.181983305406	788.142046797704	-3.70948268783157	1.77704753848707e-154	6.00642068008629e-153	IUJ50_RS10840	NC_999999999.1	2213192	2213539	+	348	protein_coding	YacC family pilotin-like protein&&sp|P0AA96|YACC_ECOL6 Uncharacterized protein YacC OS=Escherichia coli O6:H1 (strain CFT073 / ATCC 700928 / UPEC) OX=199310 GN=yacC PE=3 SV=1 && PF09691:Type II secretion system pilotin lipoprotein (PulS_OutS)	-	64	52	45	804	778	826	72.5890224543747	58.0106983997745	51.6492172069462	754.621370762252	793.142039387038	837.742808469758
IUJ50_RS07405	419.350643039945	437.657720892033	418.964036035067	1501.12121186822	1435.77690103881	1484.68404941553	-1.79297664700174	4.72685409774866e-152	1.58709604474077e-150	aroG	NC_999999999.1	1508926	1509978	-	1053	protein_coding	3-deoxy-7-phosphoheptulonate synthase AroG&&sp|P0AB92|AROG_ECO57 Phospho-2-dehydro-3-deoxyheptonate aldolase, Phe-sensitive OS=Escherichia coli O157:H7 OX=83334 GN=aroG PE=3 SV=1 && PF00793:DAHP synthetase I family	-	393	417	388	1700	1497	1556	147.310735205219	153.741699703807	147.174926752151	527.318302767913	504.363959834326	521.544207685953
IUJ50_RS14040	2250.40841264948	2320.53050573689	2324.81847830799	4724.99976747462	4618.0800123593	4762.2481302268	-1.0325010166083	3.60392959651715e-151	1.20210020094355e-149	rplJ	NC_999999999.1	2901045	2901542	-	498	protein_coding	50S ribosomal protein L10&&sp|B5XYF7|RL10_KLEP3 Large ribosomal subunit protein uL10 OS=Klebsiella pneumoniae (strain 342) OX=507522 GN=rplJ PE=3 SV=1 && PF00466:Ribosomal protein L10	-	2109	2211	2153	5351	4815	4991	1671.54262135994	1723.62741922852	1726.81240950474	3509.60228057051	3430.1851726642	3537.26935894
IUJ50_RS14600	544.195490967868	592.989477947238	654.361355250646	1886.99766456611	1950.81510802467	1911.19675512809	-1.68227732610232	3.67403779852549e-151	1.21747527049178e-149	sthA	NC_999999999.1	3012616	3014016	+	1401	protein_coding	Si-specific NAD(P)(+) transhydrogenase&&sp|A6TGE6|STHA_KLEP7 Soluble pyridine nucleotide transhydrogenase OS=Klebsiella pneumoniae subsp. pneumoniae (strain ATCC 700721 / MGH 78578) OX=272620 GN=sthA PE=3 SV=1 && PF02852:Pyridine nucleotide-disulphide oxidoreductase, dimerisation domain|PF07992:Pyridine nucleotide-disulphide oxidoreductase	Pyr_redox_2	510	565	606	2137	2034	2003	143.68196494917	156.564864648378	172.768659185319	498.217160559612	515.066649073106	504.606358815818
IUJ50_RS18805	187.800796883029	191.016079621942	158.731219838028	1042.83773600963	988.834993300609	954.167126873733	-2.47331224520404	3.73778091059239e-150	1.23055514394178e-148	yqiA	NC_999999999.1	3867532	3868107	+	576	protein_coding	esterase YqiA&&sp|P0A8Z9|YQIA_ECO57 Esterase YqiA OS=Escherichia coli O157:H7 OX=83334 GN=yqiA PE=3 SV=1 && PF05728:Uncharacterised protein family (UPF0227)	-	176	182	147	1181	1031	1000	120.603636265341	122.66845599119	101.93546895982	669.699091190827	635.019115135847	612.755787066762
IUJ50_RS18100	1995.38346688218	1994.12390814116	2063.50585789437	4614.62320777843	4353.36763781907	4288.98123529743	-1.13139459363874	8.75481626874021e-149	2.86367216016212e-147	nusA	NC_999999999.1	3730066	3731553	+	1488	protein_coding	transcription termination factor NusA&&sp|P0AFF8|NUSA_ECO57 Transcription termination/antitermination protein NusA OS=Escherichia coli O157:H7 OX=83334 GN=nusA PE=3 SV=1 && PF13184:NusA-like KH domain|PF08529:NusA N-terminal domain|PF14520:Helix-hairpin-helix domain	-	1870	1900	1911	5226	4539	4495	496.03108463971	495.717971747453	512.965585733288	1147.14619668294	1082.20084362878	1066.19506949617
IUJ50_RS07245	164.32569727265	151.133601459119	226.758885482897	2962.50686224582	2902.24509187938	2893.98889580803	-4.0145967542955	3.04621589061186e-147	9.90020164448854e-146	hutU	NC_999999999.1	1474894	1476582	-	1689	protein_coding	urocanate hydratase&&sp|A6T6L0|HUTU_KLEP7 Urocanate hydratase OS=Klebsiella pneumoniae subsp. pneumoniae (strain ATCC 700721 / MGH 78578) OX=272620 GN=hutU PE=3 SV=1 && PF17392:Urocanase C-terminal domain|PF17391:Urocanase N-terminal domain|PF01175:Urocanase Rossmann-like domain	Urocanase	154	144	210	3355	3026	3033	35.988296434418	33.0991496813032	49.661532708159	648.806467381682	635.608784416664	633.800628805169
IUJ50_RS22430	208.074746546538	223.551785491614	218.120451750215	1084.3393224554	1017.60807748976	1012.37132161303	-2.26125901210832	4.27229887501303e-147	1.37965320358701e-145	eutJ	NC_999999999.1	4619399	4620238	+	840	protein_coding	ethanolamine utilization protein EutJ&&sp|P0A207|EUTJ_SALTI Ethanolamine utilization protein EutJ OS=Salmonella typhi OX=90370 GN=eutJ PE=3 SV=1 && -	-	195	213	202	1228	1061	1061	91.6274379418502	98.4428802240129	96.0511474280287	477.49780127195	448.112144875134	445.806096053373
IUJ50_RS18800	1364.75692734883	1337.1125573536	1385.38880987884	3062.28727221117	3086.39283068997	3101.99732946651	-1.17847357148042	6.8937504323188e-147	2.21210852480103e-145	cpdA	NC_999999999.1	3866705	3867532	+	828	protein_coding	3'%2C5'-cyclic-AMP phosphodiesterase&&sp|P0AEW5|CPDA_ECO57 3',5'-cyclic adenosine monophosphate phosphodiesterase CpdA OS=Escherichia coli O157:H7 OX=83334 GN=cpdA PE=3 SV=1 && PF00149:Calcineurin-like phosphoesterase	Metallophos	1279	1274	1283	3468	3218	3251	609.691900329532	597.342046565794	618.908993436021	1368.0470924418	1378.81601653584	1385.78717478542
Novel00196	702.118888346778	729.429534820054	745.064909443805	23.8413368943777	20.1411589324081	9.54167126873733	5.33435262695824	4.47875834833021e-146	1.42813237899586e-144	-	NC_999999999.1	2443455	2444039	-	585	-	PF11794:4-hydroxyphenylacetate 3-hydroxylase N terminal	-	658	695	690	27	21	10	443.956322587942	461.225099111422	471.111492335495	15.0750997144239	12.7354426731714	6.03328774958043
IUJ50_RS07410	2344.30881109099	2227.12154372396	2446.83635478212	872.416327838708	894.842918282705	859.704581313234	1.41764507795312	1.79674303829134e-145	5.69342950258569e-144	IUJ50_RS07410	NC_999999999.1	1510293	1510658	+	366	protein_coding	YbgS-like family protein&&sp|P0AAV6|YBGS_ECOLI Uncharacterized protein YbgS OS=Escherichia coli (strain K12) OX=83333 GN=ybgS PE=3 SV=1 && PF13985:YbgS-like protein	-	2197	2122	2266	988	933	901	2369.29528055101	2250.85898999075	2472.91559893425	881.714848506649	904.380469454891	868.867615706995
IUJ50_RS18090	30.9444494864082	34.6347836677148	25.9153011980454	668.440445520144	688.635814927097	707.037841013436	-4.49370910031397	1.22482974372306e-143	3.85707254700368e-142	IUJ50_RS18090	NC_999999999.1	3729301	3729377	+	77	protein_coding	tRNA-Met&&-- && -	-	29	33	24	757	718	741	148.654304912652	166.38233277298	124.494736540379	3211.12675951613	3308.14346692156	3396.54511704789
IUJ50_RS18010	750.136137549825	712.636912435708	780.698448591118	2030.92869840995	2027.54333252909	2048.59682139791	-1.44504535617254	1.40843355339916e-142	4.40787538008256e-141	rpmA	NC_999999999.1	3714503	3714760	+	258	protein_coding	50S ribosomal protein L27&&sp|B5XSV6|RL27_KLEP3 Large ribosomal subunit protein bL27 OS=Klebsiella pneumoniae (strain 342) OX=507522 GN=rpmA PE=3 SV=1 && PF01016:Ribosomal L27 protein	-	703	679	723	2300	2114	2147	1075.48866335562	1021.7251003488	1119.30660173441	2911.7925158997	2906.93883342272	2937.12373916057
IUJ50_RS06630	1363.68987736654	1330.81532395947	1219.09896052472	338.193778909135	346.236113076159	360.675173958271	1.90556334754665	9.81821016785372e-142	3.05388500312996e-140	cspD	NC_999999999.1	1340470	1340691	+	222	protein_coding	cold shock-like protein CspD&&sp|P0A970|CSPD_ECO57 Cold shock-like protein CspD OS=Escherichia coli O157:H7 OX=83334 GN=cspD PE=3 SV=1 && PF00313:'Cold-shock' DNA-binding domain	CSD	1278	1268	1129	383	361	378	2272.2080660507	2217.4318103498	2031.28771239955	563.505416502376	576.905718775996	600.964378407532
IUJ50_RS23485	45.8831492384673	39.8824781628231	39.9527560136533	665.791408087435	663.699141963164	637.383640751654	-3.96787700050518	1.1681981581305e-141	3.61144186690343e-140	IUJ50_RS23485	NC_999999999.1	4842734	4843132	-	399	protein_coding	CidA/LrgA family protein&&sp|A6TBM9|Y2539_KLEP7 UPF0299 membrane protein KPN78578_25390 OS=Klebsiella pneumoniae subsp. pneumoniae (strain ATCC 700721 / MGH 78578) OX=272620 GN=KPN78578_25390 PE=3 SV=1 && PF03788:LrgA family	-	43	38	37	754	692	668	42.5368942672017	36.9738517273288	37.0390042192503	617.235285717555	615.295608420244	590.899294932591
IUJ50_RS12840	218.745246369437	186.817924025856	194.364758985341	975.728787714345	1005.1397410078	957.983795381228	-2.29257742193899	2.85742758385801e-141	8.7800956667637e-140	IUJ50_RS12840	NC_999999999.1	2647087	2648424	+	1338	protein_coding	hemolysin family protein&&sp|P0AE47|PAEA_ECO57 Polyamine export protein OS=Escherichia coli O157:H7 OX=83334 GN=paeA PE=3 SV=1 && PF03471:Transporter associated domain|PF01595:Cyclin M transmembrane N-terminal domain	-	205	178	180	1105	1048	1004	60.473898331174	51.6473310002821	53.7337147623834	269.748140754483	277.879037442804	264.84239363517
IUJ50_RS22435	273.164795466224	262.384724755415	314.2230270263	1192.06684471888	1138.45503108421	1181.25890306968	-2.04796385261443	8.2594146954079e-140	2.52260436781434e-138	eutG	NC_999999999.1	4620228	4621415	+	1188	protein_coding	ethanolamine utilization ethanol dehydrogenase EutG&&sp|P41795|EUTG_SALTY Probable alcohol dehydrogenase EutG OS=Salmonella typhimurium (strain LT2 / SGSC1412 / ATCC 700720) OX=99287 GN=eutG PE=2 SV=2 && PF00465:Iron-containing alcohol dehydrogenase|PF25137:Fe-containing alcohol dehydrogenase family, C-terminal	-	256	250	291	1350	1187	1238	85.0538040879542	81.6972733874058	97.8378774431916	371.167227817254	354.474415385475	367.802019097528
IUJ50_RS14080	75.7605487425855	60.8732561432563	57.2296234790169	656.07827083417	738.509160854965	693.679501237204	-3.42851984559796	8.47214659915283e-140	2.57208282980268e-138	IUJ50_RS14080	NC_999999999.1	2906087	2906171	-	85	protein_coding	tRNA-Tyr&&-- && -	-	71	58	53	743	770	727	329.692935074024	264.906772964038	249.050499912396	2855.10564983569	3213.82641575912	3018.7377805386
IUJ50_RS23545	1329.54427793326	1303.5273125849	1356.23409603104	3055.22317239062	3077.76090543323	2942.65141927859	-1.18605193876801	8.63084626580587e-140	2.60466610521642e-138	dld	NC_999999999.1	4856584	4858329	-	1746	protein_coding	D-lactate dehydrogenase&&sp|P06149|DLD_ECOLI Quinone-dependent D-lactate dehydrogenase OS=Escherichia coli (strain K12) OX=83333 GN=dld PE=1 SV=3 && PF09330:D-lactate dehydrogenase, membrane binding	-	1246	1242	1256	3460	3209	3084	281.672222655324	276.160366767523	287.326626582025	647.268027066424	652.042785955682	623.419001175718
IUJ50_RS23015	1504.54047502881	1560.66434284521	1590.55161103004	3378.40573918107	3368.36905574369	3505.6100241341	-1.13882896212903	1.14595407149929e-139	3.43786221449788e-138	nuoC	NC_999999999.1	4727950	4729758	+	1809	protein_coding	NADH-quinone oxidoreductase subunit C/D&&sp|A6TBX2|NUOCD_KLEP7 NADH-quinone oxidoreductase subunit C/D OS=Klebsiella pneumoniae subsp. pneumoniae (strain ATCC 700721 / MGH 78578) OX=272620 GN=nuoC PE=3 SV=1 && PF00346:Respiratory-chain NADH dehydrogenase, 49 Kd subunit|PF00329:Respiratory-chain NADH dehydrogenase, 30 Kd subunit	-	1410	1487	1473	3826	3512	3674	307.645639320002	319.121743474101	325.23303651065	690.810124927229	688.757842556635	716.820620635474
IUJ50_RS18120	610.352589869844	584.593166755065	619.807620319919	1713.92721896248	1851.06841616894	1834.86338497819	-1.57292369995262	1.32163254123389e-139	3.94157469650342e-138	rpsO	NC_999999999.1	3735865	3736134	+	270	protein_coding	30S ribosomal protein S15&&sp|A6TEI4|RS15_KLEP7 Small ribosomal subunit protein uS15 OS=Klebsiella pneumoniae subsp. pneumoniae (strain ATCC 700721 / MGH 78578) OX=272620 GN=rpsO PE=3 SV=1 && PF00312:Ribosomal protein S15	-	572	557	574	1941	1930	1923	836.1852114397	800.894710471416	849.13863666847	2348.08636477813	2535.97029103071	2513.76934086269
IUJ50_RS06000	1600.5749734349	1794.71151732704	1681.2551652232	3789.00654125091	3753.92838387836	3903.49771604044	-1.17275889910523	5.28915401511475e-138	1.56818776939367e-136	phoH	NC_999999999.1	1182602	1183390	-	789	protein_coding	phosphate starvation-inducible protein PhoH&&sp|P0A9K2|PHOH_ECO57 Protein PhoH OS=Escherichia coli O157:H7 OX=83334 GN=phoH PE=3 SV=1 && PF02562:PhoH-like protein	-	1500	1710	1557	4291	3914	4091	750.385569573503	841.401150524954	788.210259246384	1776.37154070491	1759.9261110709	1830.04758014792
IUJ50_RS08520	1405.30482667585	1364.40056872816	1440.45882492469	37.0865240579208	67.1371964413605	62.9750303736664	4.66083026637207	5.39637581362028e-138	1.59067589389854e-136	IUJ50_RS08520	NC_999999999.1	1737920	1738285	-	366	protein_coding	cupin domain-containing protein&&-- && PF05899:EutQ-like cupin domain	Cupin_3	1317	1300	1334	42	70	66	1420.28306075816	1378.94283081431	1455.81174270887	37.48180530089	67.852768340667	63.646240440246
IUJ50_RS10280	156.856347396621	195.214235218029	185.726325252659	900.672727120934	969.652937174506	979.929639299324	-2.40516793462639	5.48285912048702e-138	1.60682634340284e-136	dpaA	NC_999999999.1	2097135	2097875	+	741	protein_coding	peptidoglycan meso-diaminopimelic acid protein amidase&&sp|P0AAA0|YAFK_ECO57 Putative L,D-transpeptidase YafK OS=Escherichia coli O157:H7 OX=83334 GN=yafK PE=3 SV=1 && -	-	147	186	172	1020	1011	1027	78.3013670857792	97.4493015161581	92.7130167982897	449.608237096852	484.04257678858	489.172619906771
Novel00095	230.482796174626	186.817924025856	217.04064753363	1016.34736168254	1076.11334867438	980.883806426198	-2.27705618765347	1.50421039605198e-137	4.38295787815144e-136	-	NC_999999999.1	1473355	1476591	+	3237	-	PF01175:Urocanase Rossmann-like domain|PF17392:Urocanase C-terminal domain|PF17391:Urocanase N-terminal domain|PF00221:Aromatic amino acid lyase	Urocanase	216	178	201	1151	1122	1028	26.3379075911841	21.3482016924243	24.8018360291866	116.140828455836	122.970453350243	112.088309757265
IUJ50_RS22570	1514.14392486942	1436.81875276065	1570.03533091492	482.12481275297	459.410244220167	483.762733324983	1.66489134656287	2.4550003036186e-136	7.11248659391219e-135	cysK	NC_999999999.1	4644820	4645791	-	972	protein_coding	cysteine synthase A&&sp|P0ABK6|CYSK_ECO57 Cysteine synthase A OS=Escherichia coli O157:H7 OX=83334 GN=cysK PE=3 SV=2 && PF00291:Pyridoxal-phosphate dependent enzyme	PALP	1419	1369	1454	546	479	507	576.217373267742	546.790773307086	597.487213373962	183.475750639542	174.831573028743	184.099072025392
IUJ50_RS09365	1172.68793053664	1151.34417222676	1201.82209305936	2726.74253073475	2673.97862397876	2695.5221334183	-1.19951414699823	6.91397274827229e-136	1.99169555873526e-134	cyoE	NC_999999999.1	1920828	1921715	+	888	protein_coding	heme o synthase&&sp|A6T5H1|CYOE_KLEP7 Protoheme IX farnesyltransferase OS=Klebsiella pneumoniae subsp. pneumoniae (strain ATCC 700721 / MGH 78578) OX=272620 GN=cyoE PE=3 SV=1 && PF01040:UbiA prenyltransferase family	UbiA	1099	1097	1113	3088	2788	2825	488.489175389226	479.598323334726	500.625160296877	1135.83859409878	1113.85951796917	1122.8335773818
IUJ50_RS17100	466.300842260702	470.193426761704	470.794638431158	1488.75903718225	1655.41144368269	1501.85905769926	-1.72271616702569	1.21818886518456e-135	3.48938844434223e-134	aroK	NC_999999999.1	3556877	3557398	+	522	protein_coding	shikimate kinase AroK&&sp|A8AQU4|AROK_CITK8 Shikimate kinase 1 OS=Citrobacter koseri (strain ATCC BAA-895 / CDC 4225-83 / SGSC4696) OX=290338 GN=aroK PE=3 SV=1 && PF01202:Shikimate kinase	SKI	437	448	436	1686	1726	1574	330.431279297518	333.189652347423	333.61568447746	1054.96818499598	1173.06183374638	1064.25115458547
IUJ50_RS09315	2295.22451190565	2326.82773913102	2220.07746929922	4526.32196002148	4456.95074090003	4528.47718414274	-0.981624918222538	4.38874536089724e-135	1.25005275167129e-133	clpX	NC_999999999.1	1909632	1910906	-	1275	protein_coding	ATP-dependent protease ATP-binding subunit ClpX&&sp|A6T5I1|CLPX_KLEP7 ATP-dependent Clp protease ATP-binding subunit ClpX OS=Klebsiella pneumoniae subsp. pneumoniae (strain ATCC 700721 / MGH 78578) OX=272620 GN=clpX PE=3 SV=1 && PF10431:C-terminal, D2-small domain, of ClpB protein|PF06689:ClpX C4-type zinc finger|PF07724:AAA domain (Cdc48 subfamily)	-	2151	2217	2056	5126	4647	4746	665.886857600212	675.055535242842	644.085318012436	1313.16927420886	1293.04340727555	1313.79454437746
Novel00328	1874.80681888342	1931.15157419986	1887.49777059097	3829.62511521911	4017.68165561227	3918.76439007042	-1.04699494012067	1.13862658967241e-134	3.22504849700508e-133	-	NC_999999999.1	3736051	3742063	-	6013	-	PF03880:DbpA RNA binding domain|PF12343:DeaD helicase C-terminal disordered region|PF00270:DEAD/DEAH box helicase|PF00271:Helicase conserved C-terminal domain|PF03725:3' exoribonuclease family, domain 2|PF03726:Polyribonucleotide nucleotidyltransferase, RNA binding domain|PF00013:KH domain|PF01138:3' exoribonuclease family, domain 1|PF00575:S1 RNA binding domain	DEAD	1757	1840	1748	4337	4189	4107	115.332252862062	118.798406015631	116.112960525728	235.586561616202	247.15521191688	241.070131061088
IUJ50_RS09355	1092.65918186489	1046.3902823246	1111.1185388662	2850.36427759448	2603.00501631218	2649.72211132836	-1.31855371001048	2.453183927196e-134	6.90980139493539e-133	IUJ50_RS09355	NC_999999999.1	1919876	1920487	+	612	protein_coding	cytochrome o ubiquinol oxidase subunit III&&sp|P0ABJ4|CYOC_ECOL6 Cytochrome bo(3) ubiquinol oxidase subunit 3 OS=Escherichia coli O6:H1 (strain CFT073 / ATCC 700928 / UPEC) OX=199310 GN=cyoC PE=3 SV=1 && PF00510:Cytochrome c oxidase subunit III	-	1024	997	1029	3228	2714	2777	660.417772918233	632.452233345656	671.574854323521	1722.79816017452	1573.29092575221	1601.52736064414
IUJ50_RS17505	300.908095005762	256.087491361285	260.232816197039	1086.98835988811	1137.49592827791	1110.65053568103	-2.02884966257691	1.40931156528551e-133	3.94762963314782e-132	aroE	NC_999999999.1	3617308	3618126	+	819	protein_coding	shikimate dehydrogenase&&sp|Q0TCI0|AROE_ECOL5 Shikimate dehydrogenase (NADP(+)) OS=Escherichia coli O6:K15:H31 (strain 536 / UPEC) OX=362663 GN=aroE PE=3 SV=1 && PF08501:Shikimate dehydrogenase substrate binding domain	-	282	244	241	1231	1186	1164	135.904996710594	115.661792582926	117.53402655575	490.937771123169	513.749490149021	501.624781465116
IUJ50_RS14725	2748.72075437888	3011.12710129314	3119.55438171472	1161.16140800395	1111.60015250767	1203.20474698778	1.35295609359567	2.75692788805474e-133	7.68001340243821e-132	hslU	NC_999999999.1	3042577	3043911	+	1335	protein_coding	HslU--HslV peptidase ATPase subunit&&sp|B5XZ37|HSLU_KLEP3 ATP-dependent protease ATPase subunit HslU OS=Klebsiella pneumoniae (strain 342) OX=507522 GN=hslU PE=3 SV=1 && PF07724:AAA domain (Cdc48 subfamily)	-	2576	2869	2889	1315	1159	1261	761.613810875226	834.321195775218	864.364158165324	321.733869685488	308.001468309266	333.383211501816
IUJ50_RS09310	4848.67511952547	4996.85469824213	4919.58801076229	2583.69450936848	2427.48920275833	2410.22616248305	0.991946944233323	1.54836140813125e-132	4.28972258974068e-131	lon	NC_999999999.1	1907094	1909448	-	2355	protein_coding	endopeptidase La&&sp|P0A9M1|LON_ECOL6 Lon protease OS=Escherichia coli O6:H1 (strain CFT073 / ATCC 700928 / UPEC) OX=199310 GN=lon PE=3 SV=1 && PF00004:ATPase family associated with various cellular activities (AAA)|PF22667:Lon protease AAA+ ATPase lid domain|PF02190:ATP-dependent protease La (LON) substrate-binding domain|PF05362:Lon protease (S16) C-terminal proteolytic domain	AAA	4544	4761	4556	2926	2531	2526	761.583680170994	784.858316252667	772.722001330565	405.822111066706	381.286870132263	378.575356281635
IUJ50_RS18645	522.854491322069	559.404233178545	535.582891426272	1633.57308350365	1548.95103218282	1618.26744717785	-1.56923838952223	9.30598472531474e-132	2.56420339985575e-130	rpsU	NC_999999999.1	3839799	3840014	-	216	protein_coding	30S ribosomal protein S21&&sp|A8APV6|RS21_CITK8 Small ribosomal subunit protein bS21 OS=Citrobacter koseri (strain ATCC BAA-895 / CDC 4225-83 / SGSC4696) OX=290338 GN=rpsU PE=1 SV=1 && PF01165:Ribosomal protein S21	-	490	533	496	1850	1615	1696	895.390632879049	957.98222774072	917.188074450263	2797.50114299301	2652.5855051908	2771.29017297394
IUJ50_RS15965	964.613183990103	969.773942696015	940.509472645731	2377.06958961721	2272.1145481369	2307.17611278069	-1.27496978050091	4.01686302863049e-131	1.10083759757603e-129	rpmB	NC_999999999.1	3298852	3299088	+	237	protein_coding	50S ribosomal protein L28&&sp|A7ZTI8|RL28_ECO24 Large ribosomal subunit protein bL28 OS=Escherichia coli O139:H28 (strain E24377A / ETEC) OX=331111 GN=rpmB PE=3 SV=1 && PF00830:Ribosomal L28 family	-	904	924	871	2692	2369	2418	1505.53307963915	1513.58780362255	1467.91288599747	3710.0435274682	3546.23352627177	3600.95633772743
IUJ50_RS14910	9807.25638722681	9953.82691832143	10168.5163075831	17336.1839721228	16580.0102125971	16597.7371719686	-0.755220966432127	5.63534731249971e-131	1.53608660614911e-129	fdnG	NC_999999999.1	3078211	3081261	+	3051	protein_coding	formate dehydrogenase-N subunit alpha&&sp|P32176|FDOG_ECOLI Formate dehydrogenase-O major subunit OS=Escherichia coli (strain K12) OX=83333 GN=fdoG PE=1 SV=5 && PF01568:Molydopterin dinucleotide binding domain|PF00384:Molybdopterin oxidoreductase|PF04879:Molybdopterin oxidoreductase Fe4S4 domain	-	9191	9484	9417	19633	17287	17395	1189.02442575999	1206.79452727331	1232.82330817844	2101.82597236572	2010.14803159466	2012.29723488403
IUJ50_RS23625	617.821939745873	622.376567119845	642.483508868209	75.0560605934111	81.5237385359377	82.0583729111411	2.98144821456142	6.97439245355863e-131	1.89091816788996e-129	IUJ50_RS23625	NC_999999999.1	4874518	4876329	-	1812	protein_coding	adenine deaminase&&sp|A6TBK1|ADEC_KLEP7 Adenine deaminase OS=Klebsiella pneumoniae subsp. pneumoniae (strain ATCC 700721 / MGH 78578) OX=272620 GN=ade PE=3 SV=1 && PF01979:Amidohydrolase family|PF13382:Adenine deaminase C-terminal domain	Amidohydro_1	579	593	595	85	85	86	126.121924258217	127.051704072965	131.156327138463	15.3219142608889	16.6422234553623	16.751363503388
IUJ50_RS22415	423.618842969105	366.28907575856	417.884231818482	1345.71101581598	1372.47611582267	1451.28819997495	-1.78773713789614	8.36475609052879e-131	2.25581454143516e-129	eutM	NC_999999999.1	4617268	4617558	+	291	protein_coding	ethanolamine utilization microcompartment protein EutM&&sp|P41791|EUTM_SALTY Bacterial microcompartment shell protein EutM OS=Salmonella typhimurium (strain LT2 / SGSC1412 / ATCC 700720) OX=99287 GN=eutM PE=1 SV=1 && PF00936:BMC domain	-	397	349	387	1524	1431	1521	538.477716183773	465.603710153939	531.188237996386	1710.58347962294	1744.60559682626	1844.78657740908
IUJ50_RS10535	195.270146759058	200.461929713137	199.763780068267	896.257664733086	923.616002471859	910.275439037542	-2.19662320453063	1.91966662326061e-130	5.14958189414353e-129	ispU	NC_999999999.1	2147306	2148064	-	759	protein_coding	(2E%2C6E)-farnesyl-diphosphate-specific ditrans%2Cpolycis-undecaprenyl-diphosphate synthase&&sp|Q5PD68|UPPS_SALPA Ditrans,polycis-undecaprenyl-diphosphate synthase ((2E,6E)-farnesyl-diphosphate specific) OS=Salmonella paratyphi A (strain ATCC 9150 / SARB42) OX=295319 GN=uppS PE=3 SV=1 && PF01255:Putative undecaprenyl diphosphate synthase	Prenyltransf	183	191	185	1015	963	954	95.1654995467803	97.6957307498786	97.3554853984246	436.793897083494	450.127066136172	443.625501997805
IUJ50_RS22440	343.59009429736	344.248758879105	335.819111358005	1216.79119409083	1163.39170404815	1259.50060747333	-1.83003964289777	4.19049005841207e-129	1.11819918927101e-127	eutH	NC_999999999.1	4621615	4622847	+	1233	protein_coding	ethanolamine utilization protein EutH&&sp|P41796|EUTH_SALTY Probable ethanolamine permease EutH OS=Salmonella typhimurium (strain LT2 / SGSC1412 / ATCC 700720) OX=99287 GN=eutH PE=2 SV=3 && PF04346:Ethanolamine utilisation protein, EutH	-	322	328	311	1378	1213	1320	103.077294963344	103.274894849084	100.745994050164	365.038302627993	349.018414169689	377.851159791242
IUJ50_RS13960	594.346840135495	648.615039595386	613.328795020408	1768.67399257179	1749.40351870059	1687.92164743963	-1.48770076948445	9.46529821232443e-129	2.51251633175313e-127	hemE	NC_999999999.1	2879433	2880497	-	1065	protein_coding	uroporphyrinogen decarboxylase&&sp|A6TGQ4|DCUP_KLEP7 Uroporphyrinogen decarboxylase OS=Klebsiella pneumoniae subsp. pneumoniae (strain ATCC 700721 / MGH 78578) OX=272620 GN=hemE PE=3 SV=1 && PF01208:Uroporphyrinogen decarboxylase (URO-D)	-	557	618	568	2003	1824	1769	206.431422483365	225.280116299189	213.024326969093	614.304415436437	607.611301139314	586.257119903244
IUJ50_RS05875	7449.07592636605	7379.3079990213	7112.67037464688	12386.016022868	12710.0303891558	13059.6854655208	-0.798132920166486	1.26309279639241e-128	3.33535441547371e-127	bssS	NC_999999999.1	1160264	1160518	+	255	protein_coding	biofilm formation regulator BssS&&sp|P0AB34|BSSS_ECOL6 Biofilm regulator BssS OS=Escherichia coli O6:H1 (strain CFT073 / ATCC 700928 / UPEC) OX=199310 GN=bssS PE=3 SV=1 && PF13991:BssS protein family	-	6981	7031	6587	14027	13252	13687	10805.5698579895	10704.3650615526	10317.5826598928	17967.0556080059	18437.0682517922	18944.275104187
IUJ50_RS03725	371.333393836898	333.753369888888	381.170888454584	1286.54917981882	1456.87716277752	1294.80479116766	-1.8944620784289	8.02754325380189e-128	2.10878985993656e-126	IUJ50_RS03725	NC_999999999.1	722983	723141	-	159	protein_coding	YqaE/Pmp3 family membrane protein&&sp|P0AE44|YQAE_ECO57 UPF0057 membrane protein YqaE OS=Escherichia coli O157:H7 OX=83334 GN=yqaE PE=3 SV=1 && PF01679:Proteolipid membrane potential modulator	-	348	318	353	1457	1519	1357	863.877847416922	776.450886273905	886.764002595401	2993.05517495705	3389.30979066192	3012.26120350042
IUJ50_RS25030	247.555595891265	259.23610805835	274.270271012647	1018.11338663768	1057.89039535458	1144.04638512161	-2.04333221151837	2.46275193723879e-126	6.4361609906189e-125	znuA	NC_999999999.1	5213106	5214050	+	945	protein_coding	zinc ABC transporter substrate-binding protein ZnuA&&sp|P39172|ZNUA_ECOLI High-affinity zinc uptake system protein ZnuA OS=Escherichia coli (strain K12) OX=83333 GN=znuA PE=1 SV=4 && PF01297:Zinc-uptake complex component A periplasmic	-	232	247	254	1153	1103	1199	96.9005839430621	101.47268196278	107.357498115376	398.51969950529	414.089597484363	447.813600727191
sRNA00019	38.4137993624377	45.1301726579314	44.2719728799942	555.414848391242	653.149011093807	616.391963960432	-3.83475188673032	3.82454566361992e-126	9.94381872541179e-125	-	NC_999999999.1	1336935	1337091	+	157	-	-	-	36	43	41	629	681	646	90.505102837222	106.329261496108	104.307293858274	1308.58906969049	1538.85633283329	1452.25463276684
IUJ50_RS24710	1112.9331315284	1127.20477754926	1117.59736416571	2557.2041350414	2701.79260536161	2524.7262177079	-1.21279750886771	1.19261082064662e-125	3.08496778606038e-124	mtfA	NC_999999999.1	5156722	5157522	-	801	protein_coding	DgsA anti-repressor MtfA&&sp|A6TB83|MTFA_KLEP7 Mlc titration factor A OS=Klebsiella pneumoniae subsp. pneumoniae (strain ATCC 700721 / MGH 78578) OX=272620 GN=mtfA PE=1 SV=2 && PF06167:Glucose-regulated metallo-peptidase M90	-	1043	1074	1035	2896	2817	2646	513.951348824314	520.541979936438	516.105286547312	1180.91417821188	1247.68498163245	1165.91591016892
IUJ50_RS18455	279.567095359963	265.53334145248	293.706746911181	1140.85212101985	1066.52232061133	1052.44634094173	-1.95927376639937	1.33382123691023e-125	3.43272775184512e-124	lsrK	NC_999999999.1	3798864	3800462	-	1599	protein_coding	autoinducer-2 kinase&&sp|A6TEC0|LSRK_KLEP7 Autoinducer-2 kinase OS=Klebsiella pneumoniae subsp. pneumoniae (strain ATCC 700721 / MGH 78578) OX=272620 GN=lsrK PE=3 SV=1 && PF00370:FGGY family of carbohydrate kinases, N-terminal domain|PF02782:FGGY family of carbohydrate kinases, C-terminal domain	FGGY_N	262	253	272	1292	1112	1103	64.6730056998521	61.4265397833952	67.9439692021499	263.916379824331	246.721467814748	243.465233699532
Novel00375	821.628486363251	764.064318487769	853.045331102328	2036.22677327537	2147.43118331723	2116.34268740594	-1.36930248391611	2.70189943052347e-125	6.91850005694646e-124	-	NC_999999999.1	4455090	4457866	-	2777	-	PF04246:Positive regulator of sigma(E), RseC/MucC|PF17188:MucB/RseB C-terminal domain|PF03888:MucB/RseB N-terminal domain|PF03872:Anti sigma-E protein RseA, N-terminal domain|PF03873:Anti sigma-E protein RseA, C-terminal domain	-	770	728	790	2306	2239	2218	109.442262653461	101.774621031221	113.627037926889	271.228747592725	286.041357493697	281.900318822942
IUJ50_RS06615	136.582397733112	132.241901276729	119.85826804096	760.273743187376	748.100188918017	863.521249820729	-2.60868634550101	1.66742613333613e-124	4.24816607839909e-123	infA	NC_999999999.1	1337179	1337397	+	219	protein_coding	translation initiation factor IF-1&&sp|A8AIJ9|IF1_CITK8 Translation initiation factor IF-1 OS=Citrobacter koseri (strain ATCC BAA-895 / CDC 4225-83 / SGSC4696) OX=290338 GN=infA PE=3 SV=1 && PF01176:Translation initiation factor 1A / IF-1	-	128	126	111	861	780	905	230.693879581026	223.36258372263	202.446064157272	1284.13691859624	1263.57523195653	1458.52665151672
IUJ50_RS13440	339.3218943682	339.001064383996	307.744201726789	1152.33128322825	1146.12785353465	1212.74641825652	-1.83171412638199	2.2697530564598e-124	5.75382399812559e-123	IUJ50_RS13440	NC_999999999.1	2762999	2764006	+	1008	protein_coding	carbohydrate kinase family protein&&-- && PF00294:pfkB family carbohydrate kinase	PfkB	318	323	285	1305	1195	1271	124.519338741489	124.401605290908	112.93142333741	422.865520263229	420.58907722729	445.035774492489
IUJ50_RS00225	523.921541304359	601.385789139412	550.700150458465	1678.6067198597	1627.59746229984	1589.64243337164	-1.54643041825523	3.71911536134703e-123	9.38105218011414e-122	hemA	NC_999999999.1	48524	49780	+	1257	protein_coding	glutamyl-tRNA reductase&&sp|A6TAP0|HEM1_KLEP7 Glutamyl-tRNA reductase OS=Klebsiella pneumoniae subsp. pneumoniae (strain ATCC 700721 / MGH 78578) OX=272620 GN=hemA PE=3 SV=1 && PF00745:Glutamyl-tRNAGlu reductase, dimerisation domain|PF01488:Shikimate / quinate 5-dehydrogenase|PF05201:Glutamyl-tRNAGlu reductase, N-terminal domain	-	491	573	510	1901	1697	1666	154.17587868852	176.971502718754	162.056095993791	493.968362824923	478.957723854131	467.788589786681
IUJ50_RS22960	8589.75235743399	8803.53228499369	9001.24794945444	4651.70973183635	4116.4692446617	4521.79801425462	0.989564503699493	1.18083514218018e-122	2.96377929250173e-121	pta	NC_999999999.1	4714828	4716975	-	2148	protein_coding	phosphate acetyltransferase&&sp|P0A9M8|PTA_ECOLI Phosphate acetyltransferase OS=Escherichia coli (strain K12) OX=83333 GN=pta PE=1 SV=2 && PF13500:AAA domain|PF01515:Phosphate acetyl/butaryl transferase|PF07085:DRTGG domain	DRTGG	8050	8388	8336	5268	4292	4739	1479.21676780497	1516.03119973592	1550.07925071086	801.057672907049	708.885434349829	778.685946344417
IUJ50_RS14035	1577.09987382453	1672.96500504053	1587.31219838028	3364.27753953996	3512.23447668946	3327.18077140871	-1.07654592170334	3.50179957295897e-121	8.74587381029654e-120	rplL	NC_999999999.1	2900613	2900978	-	366	protein_coding	50S ribosomal protein L7/L12&&sp|B5XYF6|RL7_KLEP3 Large ribosomal subunit protein bL12 OS=Klebsiella pneumoniae (strain 342) OX=507522 GN=rplL PE=3 SV=1 && PF00542:Ribosomal protein L7/L12 C-terminal domain|PF16320:Ribosomal protein L7/L12 dimerisation domain	-	1478	1594	1470	3810	3662	3487	1593.90916006117	1690.79605562924	1604.23033117094	3400.13519515216	3549.6691094789	3362.643036593
IUJ50_RS03375	149.386997520591	146.935445863032	142.53415658925	756.741693277098	759.609422593679	764.28786862586	-2.3774440511841	5.4461480338502e-121	1.3535279672363e-119	IUJ50_RS03375	NC_999999999.1	648637	649887	+	1251	protein_coding	MFS transporter&&sp|P43531|YNFM_ECOLI Inner membrane transport protein YnfM OS=Escherichia coli (strain K12) OX=83333 GN=ynfM PE=1 SV=2 && PF07690:Major Facilitator Superfamily	MFS_1	140	140	132	857	792	801	44.1713775726561	43.4464924373887	42.145100659353	223.756575963757	224.604518264769	225.987860922234
IUJ50_RS25375	301.975144988052	303.31674181726	274.270271012647	1132.02199624415	1049.25847009783	1078.20885336732	-1.88982605576012	2.61844661187127e-120	6.47586552301822e-119	dadX	NC_999999999.1	5280472	5281542	+	1071	protein_coding	catabolic alanine racemase DadX&&sp|O30746|ALR2_KLEAE Alanine racemase, catabolic OS=Klebsiella aerogenes OX=548 GN=dadB PE=3 SV=1 && PF01168:Alanine racemase, N-terminal domain|PF00842:Alanine racemase, C-terminal domain	Ala_racemase_N	283	289	254	1282	1094	1130	104.295887129386	104.759246560765	94.7272042194498	390.976675755662	362.391888150946	372.390743871162
IUJ50_RS20370	104.570898264414	101.805273205101	116.618855391204	679.036595250978	686.717609314487	670.779490192235	-2.65718649429825	3.59875977781374e-120	8.85714178326002e-119	gcvA	NC_999999999.1	4187456	4188373	+	918	protein_coding	glycine cleavage system transcriptional regulator GcvA&&sp|P0A9F8|GCVA_ECO57 Glycine cleavage system transcriptional activator OS=Escherichia coli O157:H7 OX=83334 GN=gcvA PE=3 SV=1 && PF03466:LysR substrate binding domain|PF00126:Bacterial regulatory helix-turn-helix protein, lysR family	LysR_substrate	98	97	108	769	716	703	42.1360297825435	41.0216426844056	46.9906603608294	273.612512427552	276.707517277962	270.285376193213
IUJ50_RS17475	661.570989019761	612.93071702865	645.722921517965	1736.88554337929	1752.28082711951	1667.88413777529	-1.42555464263336	3.74192287480632e-120	9.16499950496041e-119	fmt	NC_999999999.1	3612988	3613935	-	948	protein_coding	methionyl-tRNA formyltransferase&&sp|A6TEU1|FMT_KLEP7 Methionyl-tRNA formyltransferase OS=Klebsiella pneumoniae subsp. pneumoniae (strain ATCC 700721 / MGH 78578) OX=272620 GN=fmt PE=3 SV=1 && PF00551:Formyl transferase|PF02911:Formyl transferase, C-terminal domain	-	620	584	598	1967	1827	1748	258.138968300961	239.159977628671	251.955196850312	677.716903652484	683.724003007443	650.793184279109
IUJ50_RS18415	726.661037939447	722.082762526903	780.698448591118	1943.51046313056	1841.47738810589	1966.53844848676	-1.3676518629603	3.97735563471169e-118	9.69480435960974e-117	sstT	NC_999999999.1	3789641	3790888	-	1248	protein_coding	serine/threonine transporter SstT&&sp|A6TEC8|SSTT_KLEP7 Serine/threonine transporter SstT OS=Klebsiella pneumoniae subsp. pneumoniae (strain ATCC 700721 / MGH 78578) OX=272620 GN=sstT PE=3 SV=1 && PF00375:Sodium:dicarboxylate symporter family	SDF	681	688	723	2201	1920	2061	215.378696582248	214.021718652422	231.395114781632	576.046779018176	545.804685993058	582.872158682122
IUJ50_RS17885	154.722247432041	141.687751367924	140.374548156079	764.688805575224	771.11865626934	891.192096500067	-2.4737620199774	3.99741674525507e-118	9.69708272652785e-117	uxuA	NC_999999999.1	3694278	3695342	+	1065	protein_coding	mannonate dehydratase&&sp|A2RJK2|UXUA_LACLM Mannonate dehydratase OS=Lactococcus lactis subsp. cremoris (strain MG1363) OX=416870 GN=uxuA PE=3 SV=1 && PF03786:D-mannonate dehydratase (UxuA)	UxuA	145	135	130	866	804	934	53.7388801796911	49.2116758905996	48.7555677922221	265.595418755843	267.828665633777	309.533154318615
IUJ50_RS16930	3180.8759972063	3219.98534219846	3512.60311655174	6481.31158536044	6259.10491394741	6581.84484117501	-0.962975213162851	1.78108131537337e-117	4.30003917568714e-116	glgC	NC_999999999.1	3513827	3515122	+	1296	protein_coding	glucose-1-phosphate adenylyltransferase&&sp|A6TF49|GLGC_KLEP7 Glucose-1-phosphate adenylyltransferase OS=Klebsiella pneumoniae subsp. pneumoniae (strain ATCC 700721 / MGH 78578) OX=272620 GN=glgC PE=3 SV=1 && PF24894:GlmU-like, C-terminal hexapeptide|PF00483:Nucleotidyl transferase	-	2981	3068	3253	7340	6526	6898	907.87737299743	919.03986075939	1002.558066595	1849.87913419538	1786.45748264965	1878.57307519401
IUJ50_RS02360	216.611146404857	250.839796866177	200.843584284852	949.238413387258	938.961647372742	925.542113067521	-2.07308073152156	6.64350375823165e-117	1.59633004996372e-115	IUJ50_RS02360	NC_999999999.1	465298	466554	+	1257	protein_coding	sensor domain-containing diguanylate cyclase&&sp|Q8X8Q3|DGCM_ECO57 Diguanylate cyclase DgcM OS=Escherichia coli O157:H7 OX=83334 GN=dgcM PE=3 SV=2 && PF00990:Diguanylate cyclase, GGDEF domain	GGDEF	203	239	186	1075	979	970	63.7427767286551	73.8153388303354	59.1028114800886	279.335081555388	276.310908457981	272.361904017455
IUJ50_RS11870	676.50968877182	645.466422898321	628.446054052601	113.025597128901	113.174131144008	114.500055224848	2.51736892301465	4.19819901175306e-115	1.00400325422585e-113	IUJ50_RS11870	NC_999999999.1	2435412	2436176	+	765	protein_coding	fumarylacetoacetate hydrolase family protein&&sp|Q9RPU5|HPAG_SALDU 4-hydroxyphenylacetate degradation bifunctional isomerase/decarboxylase OS=Salmonella dublin OX=98360 GN=hpaG PE=3 SV=1 && PF01557:Fumarylacetoacetate (FAA) hydrolase C-terminal	FAA_hydrolase	634	615	582	128	118	120	327.113178148562	312.102807227746	303.87293700003	54.6513418840987	54.7231626348595	55.3642875843851
IUJ50_RS17380	2108.49076500491	2001.47068043431	2073.22409584363	3948.831799691	3963.97189845918	3935.93939835415	-0.938408329713417	4.92827562523904e-115	1.17306842347239e-113	rpsH	NC_999999999.1	3601585	3601977	+	393	protein_coding	30S ribosomal protein S8&&sp|A6TEV8|RS8_KLEP7 Small ribosomal subunit protein uS8 OS=Klebsiella pneumoniae subsp. pneumoniae (strain ATCC 700721 / MGH 78578) OX=272620 GN=rpsH PE=3 SV=1 && PF00410:Ribosomal protein S8	-	1976	1907	1920	4472	4133	4125	1984.56170931559	1883.83185766455	1951.36788063292	3716.73450804812	3730.98472948104	3704.59987295325
IUJ50_RS05675	178.197347042419	191.016079621942	180.327304169733	804.424367065854	815.237385359377	826.308731872653	-2.15368640765101	7.95770312746767e-115	1.88530630169444e-113	bhsA	NC_999999999.1	1121981	1122238	-	258	protein_coding	multiple stress resistance protein BhsA&&sp|P0AB42|BHSA_ECO57 Multiple stress resistance protein BhsA OS=Escherichia coli O157:H7 OX=83334 GN=bhsA PE=3 SV=1 && PF07338:YdgH/BhsA/McbA-like domain	-	167	182	167	911	850	866	255.485927141378	273.864459887307	258.539699155804	1153.32303564549	1168.82592639986	1184.69918868796
IUJ50_RS18480	89.6321985123547	103.904351003144	105.820813225352	695.8138323248	652.189908287502	623.071133848548	-2.71960157420826	2.22723733291845e-114	5.25213640832398e-113	lsrB	NC_999999999.1	3805209	3806210	+	1002	protein_coding	autoinducer 2 ABC transporter substrate-binding protein LsrB&&sp|A6TEB5|LSRB_KLEP7 Autoinducer 2-binding protein LsrB OS=Klebsiella pneumoniae subsp. pneumoniae (strain ATCC 700721 / MGH 78578) OX=272620 GN=lsrB PE=3 SV=1 && PF13407:Periplasmic binding protein domain	-	84	99	98	788	680	653	33.0888582894567	38.3576036632318	39.0650899007694	256.868465526544	240.764142923085	230.01457951881
IUJ50_RS21795	346.791244244229	294.920430625087	339.058524007761	1118.77680908061	1133.65951705269	1110.65053568103	-1.77834309657837	2.67407599864634e-113	6.27665060793376e-112	suhB	NC_999999999.1	4492424	4493227	-	804	protein_coding	inositol-1-monophosphatase&&sp|A0A0F6B4W4|SUHB_SALT1 Nus factor SuhB OS=Salmonella typhimurium (strain 14028s / SGSC 2262) OX=588858 GN=suhB PE=1 SV=1 && PF00459:Inositol monophosphatase family	-	325	281	314	1267	1182	1164	159.550265072874	135.685758111298	155.99262749136	514.722154635729	521.569328667247	510.983452761107
IUJ50_RS04610	591.145690188625	520.571293914744	555.019367324806	1585.8904097149	1509.62781712431	1559.10908531168	-1.48211131598692	3.45407502402812e-113	8.07011998701501e-112	IUJ50_RS04610	NC_999999999.1	913414	914034	-	621	protein_coding	L-threonylcarbamoyladenylate synthase&&sp|P0AFR5|YCIO_ECOL6 Uncharacterized protein YciO OS=Escherichia coli O6:H1 (strain CFT073 / ATCC 700928 / UPEC) OX=199310 GN=yciO PE=3 SV=1 && PF01300:Telomere recombination	Sua5_yciO_yrdC	554	496	514	1796	1574	1634	352.118126434778	310.080225114216	330.599348013629	944.641514042857	899.215417454908	928.689118670924
IUJ50_RS04560	389.473243535827	391.478009335079	394.128539053607	1216.79119409083	1199.83761068774	1315.79646795888	-1.66719283532632	9.3115041509825e-113	2.16556541493033e-111	cysB	NC_999999999.1	902960	903934	-	975	protein_coding	HTH-type transcriptional regulator CysB&&sp|P45600|CYSB_KLEPN HTH-type transcriptional regulator CysB OS=Klebsiella pneumoniae OX=573 GN=cysB PE=1 SV=2 && PF00126:Bacterial regulatory helix-turn-helix protein, lysR family|PF03466:LysR substrate binding domain	LysR_substrate	365	373	365	1378	1251	1379	147.760538976838	148.521118246239	149.526691045614	461.633053477247	455.20110811821	499.194228400285
IUJ50_RS13210	2998.41045023472	2896.72736129978	3169.22537567764	1380.1485024412	1400.29009720552	1439.83819445246	1.10297470572822	1.7441691005749e-112	4.03787093146793e-111	IUJ50_RS13210	NC_999999999.1	2717035	2717328	-	294	protein_coding	co-chaperone GroES&&sp|B5Y369|CH10_KLEP3 Co-chaperonin GroES OS=Klebsiella pneumoniae (strain 342) OX=507522 GN=groES PE=3 SV=1 && PF00166:Chaperonin 10 Kd subunit	-	2810	2760	2935	1563	1460	1509	3772.49964273405	3644.56538455098	3987.41326310133	1736.45663887403	1761.79811907283	1811.55621097223
IUJ50_RS27245	75.7605487425855	96.5575787099928	58.3094276956022	638.418021282779	595.602842715498	619.254465341053	-3.00425303218049	3.27981159292971e-112	7.55847489825166e-111	IUJ50_RS27245	NC_999999999.1	3933820	3933969	+	150	protein_coding	hypothetical protein&&-- && PF23505:YqgG	-	71	92	54	723	621	649	186.825996541947	238.111605123997	143.791420704138	1574.34291350967	1468.76041000732	1527.0854622963
IUJ50_RS18485	81.0957986540352	80.8144952246679	86.384337326818	596.916434837011	662.740039156858	580.13361313923	-2.88944560986866	3.96135429052802e-112	9.08781278415251e-111	lsrF	NC_999999999.1	3806222	3807109	+	888	protein_coding	3-hydroxy-5-phosphonooxypentane-2%2C4-dione thiolase&&sp|A6TEB4|LSRF_KLEP7 3-hydroxy-5-phosphonooxypentane-2,4-dione thiolase OS=Klebsiella pneumoniae subsp. pneumoniae (strain ATCC 700721 / MGH 78578) OX=272620 GN=lsrF PE=3 SV=1 && PF01791:DeoC/LacD family aldolase	-	76	77	80	676	691	608	33.7808710915207	33.6636927044429	35.9838390150496	248.648604148568	276.067764317322	241.657633645357
IUJ50_RS22930	851.505885867369	896.306219764498	982.621837092555	2198.70106914816	2204.01824888923	2184.08855341398	-1.27070977118434	1.94977841722553e-111	4.45287233123128e-110	IUJ50_RS22930	NC_999999999.1	4710724	4711617	-	894	protein_coding	TIGR01777 family oxidoreductase&&sp|P77775|YFCH_ECOLI Epimerase family protein YfcH OS=Escherichia coli (strain K12) OX=83333 GN=yfcH PE=3 SV=1 && PF08338:Domain of unknown function (DUF1731)|PF01370:NAD dependent epimerase/dehydratase family	Epimerase	798	854	910	2490	2298	2289	352.318615276665	370.855177224784	406.569080415006	909.733366435311	911.93339985216	903.687299820125
IUJ50_RS22230	727.728087921737	761.965240689726	794.735903406726	1841.0810157325	1969.03806134447	1878.75507281438	-1.31614467150026	4.32913975022395e-110	9.84248364737016e-109	ppk1	NC_999999999.1	4577025	4579085	-	2061	protein_coding	polyphosphate kinase 1&&sp|O86090|PPK1_SALTY Polyphosphate kinase OS=Salmonella typhimurium (strain LT2 / SGSC1412 / ATCC 700720) OX=99287 GN=ppk PE=3 SV=3 && PF02503:Polyphosphate kinase middle domain|PF13090:Polyphosphate kinase C-terminal domain 2|PF13089:Polyphosphate kinase N-terminal domain|PF17941:Polyphosphate kinase C-terminal domain 1	-	682	726	736	2085	2053	1969	130.61005150133	136.754814030775	142.636376136511	330.430679087384	353.395954984685	337.192284991289
IUJ50_RS00315	488.708891888791	502.729132631375	459.996596265306	22.0753119392386	17.2638505134927	16.2208411568535	4.70085450296181	6.98436931329714e-110	1.58083716153645e-108	IUJ50_RS00315	NC_999999999.1	70931	72319	+	1389	protein_coding	NarK family nitrate/nitrite MFS transporter&&sp|P10903|NARK_ECOLI Nitrate/nitrite antiporter NarK OS=Escherichia coli (strain K12) OX=83333 GN=narK PE=1 SV=2 && PF07690:Major Facilitator Superfamily	MFS_1	458	479	426	25	18	17	130.146786749326	133.880480390641	122.500490400694	5.87881858313866	4.59749087553548	4.31972978182702
Novel00085	766.141887284174	716.835068031794	680.276656448692	135.98392154571	119.887850788144	155.529241680419	2.39465976437748	1.08194827005192e-109	2.43799010185033e-108	-	NC_999999999.1	1348412	1350703	-	2292	-	PF03063:Prismane/CO dehydrogenase family|PF00111:2Fe-2S iron-sulfur cluster binding domain	Fer2	718	683	630	154	125	163	123.645993581887	115.688471929554	109.788388408482	21.9461530164897	19.3484427299022	25.1005302513631
IUJ50_RS17805	5296.83611208724	5643.37066003947	5652.77507382365	9332.5588754325	9377.14813724545	9520.67959194611	-0.766632527911317	6.46743107218321e-109	1.4508794484942e-107	mdh	NC_999999999.1	3675138	3676076	+	939	protein_coding	malate dehydrogenase&&sp|A6TEQ3|MDH_KLEP7 Malate dehydrogenase OS=Klebsiella pneumoniae subsp. pneumoniae (strain ATCC 700721 / MGH 78578) OX=272620 GN=mdh PE=3 SV=1 && PF00056:lactate/malate dehydrogenase, NAD binding domain|PF02866:lactate/malate dehydrogenase, alpha/beta C-terminal domain	-	4964	5377	5235	10569	9777	9978	2086.58652484863	2223.09713285132	2226.80182045368	3676.38174558519	3693.94682611308	3750.48827707225
IUJ50_RS03410	98.1685983706741	87.1117286187978	102.581400575596	619.874759253819	590.807328683972	645.971144893517	-2.69011521129644	6.75696479126562e-109	1.50915469126505e-107	kpnE	NC_999999999.1	654539	654901	-	363	protein_coding	multidrug efflux SMR transporter subunit KpnE&&sp|A6T8S5|MDTJ_KLEP7 Spermidine export protein MdtJ OS=Klebsiella pneumoniae subsp. pneumoniae (strain ATCC 700721 / MGH 78578) OX=272620 GN=mdtJ PE=3 SV=1 && PF00893:Small Multidrug Resistance protein	-	92	83	95	702	616	677	100.034871853446	88.7678010478431	104.531565403223	631.659136794455	602.039108186282	658.251638232116
IUJ50_RS15380	593.279790153205	570.949161067784	586.333689605777	1503.77024930093	1688.98004190337	1636.39662258845	-1.46346268788547	4.19846335062338e-108	9.33605666125462e-107	IUJ50_RS15380	NC_999999999.1	3180547	3182208	+	1662	protein_coding	putative transporter&&sp|A6TFY7|Y4047_KLEP7 Putative transport protein KPN78578_40470 OS=Klebsiella pneumoniae subsp. pneumoniae (strain ATCC 700721 / MGH 78578) OX=272620 GN=KPN78578_40470 PE=3 SV=1 && PF06826:Predicted Permease Membrane Region|PF02080:TrkA-C domain	TrkA_C	556	544	543	1703	1761	1715	132.0425764953	127.072587885982	130.496626290859	334.684749877286	375.905736354966	364.202573222642
IUJ50_RS18390	437.490492738874	435.558643093989	435.161099283846	1292.73026716181	1247.792751003	1247.09643482397	-1.53395168166821	9.18834058786338e-108	2.03427453189814e-106	exuR	NC_999999999.1	3783337	3784113	-	777	protein_coding	transcriptional regulator ExuR&&sp|P0ACL3|EXUR_ECO57 Exu regulon transcriptional regulator OS=Escherichia coli O157:H7 OX=83334 GN=exuR PE=3 SV=1 && PF07729:FCD domain|PF00392:Bacterial regulatory proteins, gntR family	GntR	410	415	403	1464	1301	1307	208.273039812383	207.35335766002	207.164101758071	615.421059126802	594.027970025778	593.69647965128
IUJ50_RS05710	1046.77603262643	1078.92598819427	1097.08108405059	2302.89654150137	2346.9245670287	2328.16778957191	-1.11444374517572	2.23302023902817e-107	4.92235330950991e-106	ycfP	NC_999999999.1	1127898	1128440	-	543	protein_coding	alpha/beta hydrolase YcfP&&sp|A6T7G7|Y1077_KLEP7 UPF0227 protein KPN78578_10770 OS=Klebsiella pneumoniae subsp. pneumoniae (strain ATCC 700721 / MGH 78578) OX=272620 GN=KPN78578_10770 PE=3 SV=1 && PF05728:Uncharacterised protein family (UPF0227)	-	981	1028	1016	2608	2447	2440	713.081871479456	734.982975220602	747.350539366709	1568.77280760536	1598.76545728593	1585.9880172654
IUJ50_RS18640	384.137993624377	430.310948598881	425.442861334579	1249.4626557609	1249.71095661561	1212.74641825652	-1.58195270287765	1.61719112261926e-106	3.5494194769176e-105	dnaG	NC_999999999.1	3837942	3839687	-	1746	protein_coding	DNA primase&&sp|P0ABS6|DNAG_ECO57 DNA primase OS=Escherichia coli O157:H7 OX=83334 GN=dnaG PE=3 SV=1 && PF08275:DNA primase catalytic core, N-terminal domain|PF13155:Toprim-like|PF01807:CHC2 zinc finger|PF10410:DnaB-helicase binding domain of primase|PF08278:DNA primase DnaG DnaB-binding	-	360	410	394	1415	1303	1271	81.3820225970438	91.1640502211629	90.1327156634695	264.70643303439	264.759037114445	256.927869810096
IUJ50_RS06945	1019.03273308689	1042.19212672851	1053.88891538718	2312.60967875463	2251.01428639819	2233.70524401141	-1.12591039491254	2.25806380893151e-106	4.93464806520808e-105	IUJ50_RS06945	NC_999999999.1	1412908	1414500	-	1593	protein_coding	ABC-F family ATPase&&sp|P0A9U5|YBIT_ECO57 Probable ATP-binding protein YbiT OS=Escherichia coli O157:H7 OX=83334 GN=ybiT PE=3 SV=1 && PF00005:ABC transporter|PF12848:ABC transporter	ABC_tran	955	993	976	2619	2347	2341	236.623467146175	242.001170768985	244.717211772405	536.997196042048	522.694500136039	518.675271420851
IUJ50_RS22465	535.659091109548	522.670371712787	564.737605274073	1521.43049885232	1474.14101329102	1419.80068478812	-1.44440114714997	2.53617332214063e-106	5.51862607006566e-105	eutK	NC_999999999.1	4627221	4627706	+	486	protein_coding	ethanolamine utilization microcompartment protein EutK&&sp|Q9ZFU8|EUTK_SALTY Bacterial microcompartment shell protein EutK OS=Salmonella typhimurium (strain LT2 / SGSC1412 / ATCC 700720) OX=99287 GN=eutK PE=1 SV=2 && PF16365:Ethanolamine utilization protein EutK C-terminus|PF00936:BMC domain	-	502	498	523	1723	1537	1488	407.697140775767	397.811256547741	429.829178259398	1157.98065330377	1121.98800728676	1080.62887248041
IUJ50_RS15295	555.933040773057	564.651927673654	498.869548062374	1450.78950064676	1543.19641534499	1486.59238366928	-1.46749609911085	3.20077440703018e-106	6.93501121523205e-105	dnaA	NC_999999999.1	3161936	3163339	+	1404	protein_coding	chromosomal replication initiator protein DnaA&&sp|B5XT51|DNAA_KLEP3 Chromosomal replication initiator protein DnaA OS=Klebsiella pneumoniae (strain 342) OX=507522 GN=dnaA PE=3 SV=1 && PF00308:Bacterial DnaA ATPAse domain|PF08299:Bacterial dnaA protein helix-turn-helix|PF11638:DnaA N-terminal domain	-	521	538	462	1643	1609	1558	146.467353133433	148.764450432821	131.433278658816	382.228222697506	406.573953593903	391.660929743596
IUJ50_RS04940	20169.3787652444	19783.8082465583	20540.0358078842	13200.1535271871	13035.1662404933	13265.7855649255	0.614841861213589	4.33877311056899e-106	9.36067220024884e-105	gapA	NC_999999999.1	981318	982313	+	996	protein_coding	glyceraldehyde-3-phosphate dehydrogenase&&sp|P0A1P1|G3P_SALTI Glyceraldehyde-3-phosphate dehydrogenase OS=Salmonella typhi OX=90370 GN=gapA PE=3 SV=2 && PF00044:Glyceraldehyde 3-phosphate dehydrogenase, NAD binding domain|PF02800:Glyceraldehyde 3-phosphate dehydrogenase, C-terminal domain	-	18902	18850	19022	14949	13591	13903	7490.63504716588	7347.43936057385	7628.2920700416	4902.35885743305	4841.08480598953	4926.73371041303
IUJ50_RS17340	2873.5656023068	2930.31260606848	2975.94042090888	5175.33613103509	5068.85833132272	5155.36498649878	-0.810722226356054	1.79495796290221e-105	3.85611731860771e-104	rpsC	NC_999999999.1	3598249	3598947	+	699	protein_coding	30S ribosomal protein S3&&sp|B2VK58|RS3_ERWT9 Small ribosomal subunit protein uS3 OS=Erwinia tasmaniensis (strain DSM 17950 / CFBP 7177 / CIP 109463 / NCPPB 4357 / Et1/99) OX=465817 GN=rpsC PE=3 SV=1 && PF07650:KH domain|PF00189:Ribosomal protein S3, C-terminal domain	-	2693	2792	2756	5861	5285	5403	1520.65045241934	1550.68016772299	1574.82576482517	2738.71500367453	2682.36845144156	2728.14655521103
IUJ50_RS17410	3862.72093588957	3989.29735518133	3885.13557127364	6893.67841238542	6581.36345686594	6991.18253860384	-0.802182808324867	5.43212231790918e-105	1.16206160978057e-103	secY	NC_999999999.1	3604033	3605364	+	1332	protein_coding	preprotein translocase subunit SecY&&sp|P0AGA4|SECY_ECO57 Protein translocase subunit SecY OS=Escherichia coli O157:H7 OX=83334 GN=secY PE=3 SV=1 && PF00344:SecY	-	3620	3801	3598	7807	6862	7327	1072.69081887109	1107.84152354621	1078.91543980124	1914.39807947522	1827.66714784898	1941.47530890299
IUJ50_RS10990	6943.29423476062	6666.67108658559	6797.36754340399	10724.1865400821	10837.8617112482	10842.2010626662	-0.667092742577131	1.19990024567296e-103	2.55609001914367e-102	lpxC	NC_999999999.1	2248980	2249897	-	918	protein_coding	UDP-3-O-acyl-N-acetylglucosamine deacetylase&&sp|A6T4N9|LPXC_KLEP7 UDP-3-O-acyl-N-acetylglucosamine deacetylase OS=Klebsiella pneumoniae subsp. pneumoniae (strain ATCC 700721 / MGH 78578) OX=272620 GN=lpxC PE=3 SV=1 && PF03331:UDP-3-O-acyl N-acetylglycosamine deacetylase	-	6507	6352	6295	12145	11300	11363	2797.74638566337	2686.28324052933	2738.94636084649	4321.22752071861	4367.03204642594	4368.78055431506
IUJ50_RS04935	273.164795466224	239.294868976939	285.068313178499	935.110213746146	1031.99461958434	968.479633776839	-1.88030333510076	2.80299410101672e-103	5.94610045696853e-102	msrB	NC_999999999.1	980566	980979	-	414	protein_coding	peptide-methionine (R)-S-oxide reductase MsrB&&sp|A6T7R0|MSRB_KLEP7 Peptide methionine sulfoxide reductase MsrB OS=Klebsiella pneumoniae subsp. pneumoniae (strain ATCC 700721 / MGH 78578) OX=272620 GN=msrB PE=3 SV=1 && PF01641:SelR domain	-	256	228	264	1059	1076	1015	244.067437817608	213.805316510206	254.70299963696	835.502809051825	922.067143438514	865.317737562106
IUJ50_RS20565	7102.28468212182	7102.22972967958	7287.59865773368	4298.50474080853	4379.26341358931	4361.49793693984	0.72102162642953	3.37694008377798e-103	7.13378592698098e-102	eno	NC_999999999.1	4235641	4236939	+	1299	protein_coding	phosphopyruvate hydratase&&sp|A6TD53|ENO_KLEP7 Enolase OS=Klebsiella pneumoniae subsp. pneumoniae (strain ATCC 700721 / MGH 78578) OX=272620 GN=eno PE=3 SV=1 && PF03952:Enolase, N-terminal domain|PF00113:Enolase, C-terminal TIM barrel domain	-	6656	6767	6749	4868	4566	4571	2022.43410367108	2022.41845551021	2075.20378567323	1224.03465528304	1247.03135300908	1241.97248710156
IUJ50_RS17275	1579.23397378911	1604.74497660412	1584.07278573053	3117.03404582049	3025.96935389275	3119.17233775023	-0.958009436384154	1.73447169520645e-102	3.64886784012311e-101	rpsG	NC_999999999.1	3589149	3589619	+	471	protein_coding	30S ribosomal protein S7&&sp|A8AQM9|RS7_CITK8 Small ribosomal subunit protein uS7 OS=Citrobacter koseri (strain ATCC BAA-895 / CDC 4225-83 / SGSC4696) OX=290338 GN=rpsG PE=3 SV=1 && PF00177:Ribosomal protein S7p/S5e	-	1480	1529	1467	3530	3155	3269	1240.25511295452	1260.29023897325	1244.05528528527	2447.97001378242	2376.4521439496	2449.64932637503
IUJ50_RS16050	1601.64202341719	1598.44774320999	1670.45712305734	588.086310061316	661.780936350553	654.558649035381	1.3559259302515	2.28424325805744e-102	4.7855840158476e-101	kbl	NC_999999999.1	3314804	3315997	+	1194	protein_coding	glycine C-acetyltransferase&&sp|P0AB78|KBL_ECO57 2-amino-3-ketobutyrate coenzyme A ligase OS=Escherichia coli O157:H7 OX=83334 GN=kbl PE=3 SV=1 && PF00155:Aminotransferase class I and II	Aminotran_1_2	1501	1523	1547	666	690	686	496.188372866909	495.19878550886	517.507276729252	182.189019161756	205.01959938684	202.782136246576
IUJ50_RS05895	217.678196387147	224.601324390635	188.965737902414	894.491639777947	840.174058323311	816.767060603916	-2.01484352820986	2.85659537895601e-102	5.96005702522921e-101	IUJ50_RS05895	NC_999999999.1	1163203	1164123	+	921	protein_coding	Kdo(2)-lipid IV(A) acyltransferase&&sp|P0ACV1|LPXL_ECO57 Lipid A biosynthesis lauroyltransferase OS=Escherichia coli O157:H7 OX=83334 GN=lpxL PE=3 SV=1 && PF03279:Bacterial lipid A biosynthesis acyltransferase	-	204	214	175	1013	876	856	87.4260294869871	90.2065633347533	75.8942532972137	359.254412123141	337.438857985285	328.037912429956
IUJ50_RS18315	18553.8650920574	17811.7246552966	16775.8383088681	9097.677556399	9909.45019474481	9912.84228109122	0.877957205888633	6.3275918057144e-102	1.31479059241689e-100	rnpB	NC_999999999.1	3774282	3774664	+	383	protein_coding	--&&-- && -	-	17388	16971	15536	10303	10332	10389	17919.3014445153	17202.5430691311	16202.0852339679	8786.52646061888	9570.53553574981	9573.81160881953
IUJ50_RS22660	122.710747963343	114.399739993361	116.618855391204	620.757771731389	625.335029710958	628.79613660979	-2.4061401346508	7.22800512047576e-102	1.49575452901274e-100	IUJ50_RS22660	NC_999999999.1	4659690	4660931	+	1242	protein_coding	Nramp family divalent metal transporter&&sp|A6TC38|MNTH_KLEP7 Divalent metal cation transporter MntH OS=Klebsiella pneumoniae subsp. pneumoniae (strain ATCC 700721 / MGH 78578) OX=272620 GN=mntH PE=3 SV=1 && PF01566:Natural resistance-associated macrophage protein-like	-	115	109	108	703	652	659	36.5465564440428	34.0713150579129	34.7322272232217	184.878336406495	186.241566766391	187.272377357448
IUJ50_RS10865	385.205043606667	377.834003647798	359.57480412288	1095.8184846638	1152.84157317879	1154.54222351722	-1.59950614001143	9.38601587613248e-102	1.93443497934926e-100	yacL	NC_999999999.1	2217955	2218317	-	363	protein_coding	protein YacL&&sp|A6T4R4|Y124_KLEP7 UPF0231 protein KPN78578_01240 OS=Klebsiella pneumoniae subsp. pneumoniae (strain ATCC 700721 / MGH 78578) OX=272620 GN=KPN78578_01240 PE=3 SV=1 && PF06062:Uncharacterised protein family (UPF0231)	-	361	360	333	1241	1202	1210	392.528138468414	385.016968400283	366.41064504498	1116.65098114233	1174.75812993492	1176.49111116818
IUJ50_RS21925	258.226095714165	303.31674181726	305.584593293619	1042.83773600963	963.898320336675	1023.82132713552	-1.80555105962834	2.19440662536705e-101	4.50430833627973e-100	xseA	NC_999999999.1	4522572	4523963	-	1392	protein_coding	exodeoxyribonuclease VII large subunit&&sp|A6TCC4|EX7L_KLEP7 Exodeoxyribonuclease 7 large subunit OS=Klebsiella pneumoniae subsp. pneumoniae (strain ATCC 700721 / MGH 78578) OX=272620 GN=xseA PE=3 SV=1 && PF13742:OB-fold nucleic acid binding domain|PF02601:Exonuclease VII, large subunit	-	242	289	283	1181	1005	1073	68.6193102889011	80.6014030650713	81.2040470531431	277.116865320342	256.140022359889	272.063569457642
IUJ50_RS23425	220.879346334017	234.04717448183	205.162801151193	881.246452614404	847.846880773752	818.675394857663	-1.94832368474638	2.80196334560052e-101	5.72820732346558e-100	IUJ50_RS23425	NC_999999999.1	4827781	4829250	+	1470	protein_coding	amino acid permease&&sp|P25737|LYSP_ECOLI Lysine-specific permease LysP OS=Escherichia coli (strain K12) OX=83333 GN=lysP PE=1 SV=5 && PF00324:Amino acid permease	AA_permease	207	223	190	998	884	858	55.5805997185729	58.8940638228166	51.6257935256732	221.750956570221	213.346511953477	206.005994567817
IUJ50_RS14055	488.708891888791	530.017144005939	533.423282993101	1412.81996411127	1365.76239617853	1380.67983258629	-1.42225029587165	3.65647870404973e-101	7.44511928896872e-100	nusG	NC_999999999.1	2903249	2903794	-	546	protein_coding	transcription termination/antitermination protein NusG&&sp|P0AA01|NUSG_ECOL6 Transcription termination/antitermination protein NusG OS=Escherichia coli O6:H1 (strain CFT073 / ATCC 700928 / UPEC) OX=199310 GN=nusG PE=3 SV=2 && PF02357:Transcription termination factor nusG	-	458	505	494	1600	1424	1447	331.087704752405	359.072983121174	361.380554679712	957.149188217389	925.268896254898	935.375075747452
IUJ50_RS22445	280.634145342253	358.942303465408	329.340286058494	1154.09730818339	1179.69645175533	1061.98801221047	-1.80903073519318	7.39328725367858e-101	1.49935865504602e-99	eutA	NC_999999999.1	4622844	4624247	+	1404	protein_coding	ethanolamine ammonia-lyase reactivating factor EutA&&sp|Q9ZFV2|EUTA_SALTY Ethanolamine ammonia-lyase reactivase EutA OS=Salmonella typhimurium (strain LT2 / SGSC1412 / ATCC 700720) OX=99287 GN=eutA PE=2 SV=1 && PF06277:Ethanolamine utilisation protein EutA	-	263	342	305	1307	1230	1113	73.9364949598712	94.5677361487448	86.7687229241099	304.061038993086	310.805446190491	279.793719386792
IUJ50_RS18460	210.208846511117	258.186569159329	218.120451750215	952.770463297537	851.683291998973	909.321271910668	-1.98268323267302	1.66449645008177e-100	3.36215019996597e-99	lsrR	NC_999999999.1	3800500	3801471	-	972	protein_coding	transcriptional regulator LsrR&&sp|A6TEB9|LSRR_KLEP7 Transcriptional regulator LsrR OS=Klebsiella pneumoniae subsp. pneumoniae (strain ATCC 700721 / MGH 78578) OX=272620 GN=lsrR PE=3 SV=1 && PF04198:Putative sugar-binding domain	Sugar-bind	197	246	202	1079	888	953	79.9963513275159	98.2545874605867	83.0071644439755	362.583031025761	324.113646867483	346.048157081259
IUJ50_RS03380	124.844847927923	117.548356690426	111.219834308278	598.68245979215	635.885160580314	656.466983289129	-2.41822750798587	5.8156426428827e-100	1.17005191267521e-98	IUJ50_RS03380	NC_999999999.1	649918	650010	-	93	protein_coding	KPN_01571 family protein&&-- && -	-	117	112	103	678	663	688	496.561599168737	467.540318616545	442.369066085013	2381.2173634934	2529.18848848074	2611.05124027003
Novel00120	439.624592703454	435.558643093989	407.08618965263	22.0753119392386	17.2638505134927	17.1750082837272	4.49818122469097	8.94223485382905e-100	1.79198145094519e-98	-	NC_999999999.1	1737861	1738540	+	680	-	PF05899:EutQ-like cupin domain	Cupin_3	412	415	377	25	18	18	239.143466990313	236.931704267405	221.443486950409	12.0083514882053	9.39105121488056	9.34272352986499
IUJ50_RS23475	123.777797945633	150.084062560097	167.36965357071	729.368306472442	679.044786864046	733.754520565901	-2.28008085379416	6.2823583357444e-99	1.25399829772536e-97	cdd	NC_999999999.1	4841029	4841913	-	885	protein_coding	cytidine deaminase&&sp|A6TBN1|CDD_KLEP7 Cytidine deaminase OS=Klebsiella pneumoniae subsp. pneumoniae (strain ATCC 700721 / MGH 78578) OX=272620 GN=cdd PE=1 SV=1 && PF00383:Cytidine and deoxycytidylate deaminase zinc-binding region|PF08211:Cytidine and deoxycytidylate deaminase zinc-binding region	-	116	143	155	826	708	769	51.735057528923	62.7302128458578	69.9550226275625	304.852016447238	283.81843671639	306.685309996045
IUJ50_RS17480	683.979038647849	663.30858418169	667.319005849669	1660.06345783074	1585.39693882241	1733.72166952957	-1.30547039440401	1.13238276597726e-98	2.25144338176655e-97	def	NC_999999999.1	3613950	3614459	-	510	protein_coding	peptide deformylase&&sp|A6TEU0|DEF_KLEP7 Peptide deformylase OS=Klebsiella pneumoniae subsp. pneumoniae (strain ATCC 700721 / MGH 78578) OX=272620 GN=def PE=3 SV=1 && PF01327:Polypeptide deformylase	Pep_deformylase	641	632	618	1880	1653	1817	496.087256766313	481.095058946184	484.003801716543	1204.03737588405	1149.88204875537	1257.46138176035
IUJ50_RS21570	97.1015483883842	120.696973387491	93.9429668429146	591.618359971594	605.193870778549	590.629451534841	-2.51811449519895	3.0275010342992e-98	5.99587118902225e-97	IUJ50_RS21570	NC_999999999.1	4440770	4442068	+	1299	protein_coding	MFS transporter&&sp|P0AEX3|KGTP_ECOLI Alpha-ketoglutarate permease OS=Escherichia coli (strain K12) OX=83333 GN=kgtP PE=1 SV=1 && PF00083:Sugar (and other) transporter	Sugar_tr	91	115	87	670	631	619	27.650466261128	34.3694580144338	26.7510341315114	168.468204404198	172.33394300235	168.186604575775
IUJ50_RS06435	740.532687709216	752.519390598531	753.703343176487	1774.85507991478	1766.66736921409	1694.60081732775	-1.22081493012776	3.93544474754925e-98	7.76369839302518e-97	ldtD	NC_999999999.1	1285452	1287223	-	1772	protein_coding	L%2CD-transpeptidase&&sp|P22525|YCBB_ECOLI Probable L,D-transpeptidase YcbB OS=Escherichia coli (strain K12) OX=83333 GN=ycbB PE=1 SV=2 && PF20142:Scaffold domain|PF03734:L,D-transpeptidase catalytic domain	-	694	717	698	2010	1842	1776	154.584508949994	157.086705829117	157.333853228443	370.496948399074	368.787782471495	353.744054193233
IUJ50_RS05700	672.24148884266	755.668007295596	667.319005849669	158.059233484948	153.456449008824	124.041726493585	2.264534946043	2.3115662638368e-97	4.54249649521419e-96	IUJ50_RS05700	NC_999999999.1	1125614	1126153	-	540	protein_coding	glycine zipper 2TM domain-containing protein&&sp|P0AB36|YCFJ_ECOL6 Uncharacterized protein YcfJ OS=Escherichia coli O6:H1 (strain CFT073 / ATCC 700928 / UPEC) OX=199310 GN=ycfJ PE=4 SV=1 && PF05433:Glycine zipper 2TM domain	-	630	720	618	179	160	130	460.486611194939	517.633924182603	457.11470162118	108.270855047729	105.117939524589	84.9688024732577
IUJ50_RS10560	2536.37780790318	2432.83116793221	2619.60502943576	4485.70338605328	4602.73436745841	4627.71056533761	-0.853959048491608	2.34937973198838e-97	4.59897885759887e-96	rpsB	NC_999999999.1	2152287	2153012	-	726	protein_coding	30S ribosomal protein S2&&sp|A6T4X1|RS2_KLEP7 Small ribosomal subunit protein uS2 OS=Klebsiella pneumoniae subsp. pneumoniae (strain ATCC 700721 / MGH 78578) OX=272620 GN=rpsB PE=3 SV=2 && PF00318:Ribosomal protein S2	-	2377	2318	2426	5080	4799	4850	1292.29831736762	1239.54073993313	1334.70304035904	2285.49032401412	2345.11824690419	2357.84375585359
IUJ50_RS06990	6096.05654882241	5988.6689578176	5865.49650449094	3409.311175896	3493.05242056336	3601.98090394834	0.773287787467248	6.98091200123311e-97	1.36127784024046e-95	ompX	NC_999999999.1	1422889	1423401	-	513	protein_coding	outer membrane protein OmpX&&sp|P0A919|OMPX_ECO57 Outer membrane protein X OS=Escherichia coli O157:H7 OX=83334 GN=ompX PE=3 SV=1 && PF13505:Outer membrane protein beta-barrel domain	-	5713	5706	5432	3861	3642	3775	4395.58898873298	4318.15668331277	4229.34263193025	2458.29915518544	2518.68115624048	2597.22452904087
IUJ50_RS25250	357.461744067129	401.973398325296	372.532454721903	1113.47873421519	1103.92733005723	1132.59637959912	-1.56497650232548	7.1170574641236e-97	1.38250886372056e-95	yoaE	NC_999999999.1	5256000	5257559	+	1560	protein_coding	CNNM family cation transport protein YoaE&&sp|P0AEC2|YOAE_ECO57 UPF0053 inner membrane protein YoaE OS=Escherichia coli O157:H7 OX=83334 GN=yoaE PE=3 SV=1 && PF03471:Transporter associated domain|PF03741:Integral membrane protein TerC family	-	335	383	345	1261	1151	1187	84.7598982144531	95.3143235393928	88.3334048129053	264.02362138734	261.758830657504	268.556720953199
IUJ50_RS19870	737.331537762346	745.172618305379	714.830391379419	187.198645244743	184.147738810589	149.804238919176	2.07443518174205	8.0614194522829e-97	1.55997697034635e-95	IUJ50_RS19870	NC_999999999.1	4086876	4088105	-	1230	protein_coding	amino acid permease&&sp|P63342|YQEG_ECO57 Inner membrane transport protein YqeG OS=Escherichia coli O157:H7 OX=83334 GN=yqeG PE=3 SV=1 && -	-	691	710	662	212	192	157	221.739545878539	224.097613518078	214.972720203567	56.2967138386886	55.3792071641737	45.0510010861963
IUJ50_RS04515	1994.31641689989	1767.42350595248	1773.03852363294	762.039768142515	734.672749629745	751.883695976502	1.29921027006641	2.59464876638411e-96	5.00185142417013e-95	osmB	NC_999999999.1	894682	894900	+	219	protein_coding	osmotically-inducible lipoprotein OsmB&&sp|P37723|OSMB_SALTY Osmotically-inducible lipoprotein B OS=Salmonella typhimurium (strain LT2 / SGSC1412 / ATCC 700720) OX=99287 GN=osmB PE=2 SV=2 && -	-	1869	1684	1642	863	766	788	3368.49110106983	2985.25865864214	2994.74267879496	1287.11981503898	1240.89567651116	1269.96574739798
IUJ50_RS00495	1975.10951721867	1969.98451346366	2047.30879464559	3664.5017819136	3660.89541166676	3852.92685831614	-0.899470196373462	4.43451085530083e-96	8.51627652893e-95	pfkB	NC_999999999.1	105466	106398	-	933	protein_coding	6-phosphofructokinase II&&sp|P06999|PFKB_ECOLI ATP-dependent 6-phosphofructokinase isozyme 2 OS=Escherichia coli (strain K12) OX=83333 GN=pfkB PE=1 SV=2 && PF00294:pfkB family carbohydrate kinase	PfkB	1851	1877	1896	4150	3817	4038	783.059914856989	781.028035121178	811.684332663587	1452.84321113463	1451.41341498722	1527.54697970969
IUJ50_RS13775	353.193544137969	353.6946089703	360.654608339465	1036.65664866664	1082.82706831851	1057.2171765761	-1.57306924661336	1.00036398364673e-95	1.91390392342977e-94	malE	NC_999999999.1	2835789	2836979	+	1191	protein_coding	maltose/maltodextrin ABC transporter substrate-binding protein MalE&&sp|P18815|MALE_KLEAE Maltose/maltodextrin-binding periplasmic protein OS=Klebsiella aerogenes OX=548 GN=malE PE=3 SV=1 && PF01547:Bacterial extracellular solute-binding protein	SBP_bac_1	331	337	334	1174	1129	1108	109.694903422472	109.850524212555	112.012161850877	321.964975988717	336.304591785059	328.350667802103
IUJ50_RS11885	484.440691959631	483.837432448986	521.545436610664	61.810873429868	64.259888022445	83.9667071648885	2.82923138733822	1.1337552352213e-95	2.1609545272827e-94	IUJ50_RS11885	NC_999999999.1	2438508	2438888	+	381	protein_coding	5-carboxymethyl-2-hydroxymuconate Delta-isomerase&&sp|Q05354|HPCD_ECOLX 5-carboxymethyl-2-hydroxymuconate Delta-isomerase OS=Escherichia coli OX=562 GN=hpcD PE=1 SV=3 && PF02962:5-carboxymethyl-2-hydroxymuconate isomerase	-	454	461	483	70	67	88	470.328282300343	469.742596551535	506.352115777914	60.0102394581178	62.3879109579991	81.5206439234647
IUJ50_RS19280	101.369748317544	126.994206781621	113.379442741449	603.097522179998	591.766431490277	607.804459818568	-2.39854600993633	2.80577784979394e-95	5.32782535522669e-94	IUJ50_RS19280	NC_999999999.1	3966472	3967068	-	597	protein_coding	5-formyltetrahydrofolate cyclo-ligase&&sp|P0AC29|5FCL_ECO57 5-formyltetrahydrofolate cyclo-ligase OS=Escherichia coli O157:H7 OX=83334 GN=ygfA PE=3 SV=1 && PF01812:5-formyltetrahydrofolate cyclo-ligase family	-	95	121	105	683	617	637	62.8086547932796	78.6855588267525	70.2498565695817	373.678979241679	366.658240062841	376.595395886499
IUJ50_RS05920	1356.22052749051	1330.81532395947	1346.51585808178	2744.40278028614	2609.71873595631	2826.2430298	-1.02022770938674	5.60332253477755e-95	1.06003153922844e-93	mdoG	NC_999999999.1	1168814	1170367	-	1554	protein_coding	glucans biosynthesis protein MdoG&&sp|B5XXK6|OPGG_KLEP3 Glucans biosynthesis protein G OS=Klebsiella pneumoniae (strain 342) OX=507522 GN=mdoG PE=3 SV=1 && PF04349:Periplasmic glucan biosynthesis protein, MdoG	-	1271	1268	1247	3108	2721	2962	322.823211709194	316.775972907114	320.513194655477	653.254320958368	621.195275342099	672.734878625513
IUJ50_RS20660	2335.77241123267	2307.93603894863	2317.25984879189	4034.48401001524	4073.30961837797	4096.23947566894	-0.809940438593151	2.20425796993867e-94	4.15449364594388e-93	nlpD	NC_999999999.1	4254635	4255771	+	1137	protein_coding	murein hydrolase activator NlpD&&sp|Q56131|NLPD_SALTI Murein hydrolase activator NlpD OS=Salmonella typhi OX=90370 GN=nlpD PE=3 SV=2 && PF01476:LysM domain|PF01551:Peptidase family M23	Peptidase_M23	2189	2199	2146	4569	4247	4293	759.898373091385	750.842347808406	753.875668990229	1312.54133353508	1325.1724942112	1332.63227974802
IUJ50_RS21885	437.490492738874	475.441121256812	472.954246864329	1260.94181796931	1226.69248926429	1252.82143758521	-1.43248058950769	2.29649604816996e-94	4.31230924600804e-93	rodZ	NC_999999999.1	4514178	4515173	+	996	protein_coding	cytoskeleton protein RodZ&&sp|A6TCD5|RODZ_KLEP7 Cytoskeleton protein RodZ OS=Klebsiella pneumoniae subsp. pneumoniae (strain ATCC 700721 / MGH 78578) OX=272620 GN=rodZ PE=3 SV=1 && PF13413:Helix-turn-helix domain|PF13464:RodZ C-terminal domain	-	410	453	438	1428	1279	1313	162.478064190986	176.57241540265	175.648823818643	468.296772253288	455.577033835671	465.280972579465
IUJ50_RS10835	1270.85652890731	1297.23007919077	1329.23899061641	494.486987438944	492.978842440847	520.021084146185	1.37056797068585	3.5952978319305e-94	6.72625830549359e-93	cueO	NC_999999999.1	2211448	2213046	-	1599	protein_coding	multicopper oxidase CueO&&sp|P36649|CUEO_ECOLI Multicopper oxidase CueO OS=Escherichia coli (strain K12) OX=83333 GN=cueO PE=1 SV=2 && PF07731:Multicopper oxidase|PF07732:Multicopper oxidase	-	1191	1236	1231	560	514	545	293.990648047801	300.091712143385	307.496419440612	114.391000543054	114.042117317249	120.297871592244
IUJ50_RS03150	577.274040418856	530.017144005939	519.385828177493	72.4070231607025	91.1147665989892	101.141715448616	2.62420413921571	4.77870482493398e-94	8.90736524353503e-93	IUJ50_RS03150	NC_999999999.1	606374	609481	+	3108	protein_coding	beta-galactosidase&&sp|A6T8X0|BGAL1_KLEP7 Beta-galactosidase 1 OS=Klebsiella pneumoniae subsp. pneumoniae (strain ATCC 700721 / MGH 78578) OX=272620 GN=lacZ1 PE=3 SV=1 && PF02929:Beta galactosidase small chain|PF02836:Glycosyl hydrolases family 2, TIM barrel domain|PF02837:Glycosyl hydrolases family 2, sugar binding domain|PF16353:Beta-galactosidase, domain 4|PF00703:Glycosyl hydrolases family 2	-	541	505	481	82	95	106	68.7047039868898	63.0803889266927	61.8150948794244	8.61757630607885	10.8440924581954	12.0374573150413
IUJ50_RS17420	2121.29536479239	2154.70335969147	2156.36902052069	3802.25172841445	3951.50356197722	3808.08100335307	-0.845822877842443	1.09525721795074e-93	2.03404911905138e-92	rpsM	NC_999999999.1	3605661	3606017	+	357	protein_coding	30S ribosomal protein S13&&sp|B5XNB4|RS13_KLEP3 Small ribosomal subunit protein uS13 OS=Klebsiella pneumoniae (strain 342) OX=507522 GN=rpsM PE=3 SV=1 && PF00416:Ribosomal protein S13/S18	-	1988	2053	1997	4306	4120	3991	2197.95290049349	2232.56816459429	2234.29401763277	3939.65421014948	4094.29957728126	3945.69413838002
Novel00129	126.978947892502	111.251123296296	115.539051174619	583.671247673468	640.68067461184	594.446120042336	-2.36193072876472	1.71888442754732e-93	3.18056352104558e-92	-	NC_999999999.1	1867857	1868064	-	208	-	PF10757:Biofilm formation regulator YbaJ	-	119	106	107	661	668	623	225.815549720595	197.845658521716	205.471180760454	1037.98342825356	1139.36728201051	1057.1451378718
IUJ50_RS05075	365.998143925448	316.960747504542	333.659502924835	1009.28326186199	1101.05002163831	1056.26300944922	-1.63895156207595	6.76998863795938e-93	1.24813972343469e-91	IUJ50_RS05075	NC_999999999.1	1003911	1004924	+	1014	protein_coding	sensor domain-containing diguanylate cyclase&&sp|P76245|DGCP_ECOLI Diguanylate cyclase DgcP OS=Escherichia coli (strain K12) OX=83333 GN=dgcP PE=1 SV=2 && PF00990:Diguanylate cyclase, GGDEF domain|PF13185:GAF domain	GGDEF	343	302	309	1143	1148	1107	133.513869518059	115.625329218303	121.716932384338	368.180319948429	401.656268923096	385.318242622242
IUJ50_RS17315	3480.71704222977	3637.70182400908	3634.62099302587	5906.47046246267	6007.81997869546	6091.40293796191	-0.743594011791171	7.40117909996878e-93	1.3595644216247e-91	rplD	NC_999999999.1	3595846	3596451	+	606	protein_coding	50S ribosomal protein L4&&sp|B5XN95|RL4_KLEP3 Large ribosomal subunit protein uL4 OS=Klebsiella pneumoniae (strain 342) OX=507522 GN=rplD PE=3 SV=1 && PF00573:Ribosomal protein L4/L1 family	-	3262	3466	3366	6689	6264	6384	2124.62139422616	2220.44453120904	2218.56399931302	3605.29550568525	3667.15900905831	3718.17784836519
IUJ50_RS07095	187.800796883029	145.885906964011	178.167695736562	789.413154947171	744.263777692796	701.312838252194	-2.12783363408637	9.79014104389994e-93	1.79191390225894e-91	cecR	NC_999999999.1	1443626	1444285	+	660	protein_coding	transcriptional regulator CecR&&sp|P0ACU0|CECR_ECOLI HTH-type transcriptional dual regulator CecR OS=Escherichia coli (strain K12) OX=83333 GN=cecR PE=1 SV=1 && PF00440:Bacterial regulatory proteins, tetR family|PF09209:HTH-type transcriptional dual regulator CecR, C-terminal domain	TetR_N	176	139	165	894	776	735	105.254082558843	81.7626312061157	99.8551532667626	442.431335558167	417.12709638621	393.054984867552
IUJ50_RS24820	773.611237160204	767.212935184834	793.65609919014	1737.76855585686	1739.81249063754	1739.44667229082	-1.16023148197405	1.66855356646145e-92	3.04300956185595e-91	uvrC	NC_999999999.1	5176220	5178052	+	1833	protein_coding	excinuclease ABC subunit UvrC&&sp|B5XPW9|UVRC_KLEP3 UvrABC system protein C OS=Klebsiella pneumoniae (strain 342) OX=507522 GN=uvrC PE=3 SV=1 && PF22920:UvrC Ribonuclease H-like domain|PF08459:UvrC RNAse H endonuclease domain|PF02151:UvrB/uvrC motif|PF01541:GIY-YIG catalytic domain	GIY-YIG	725	731	735	1968	1814	1823	156.115404777335	154.82422200388	160.16047496142	350.683170661775	351.095638436669	351.021815983568
IUJ50_RS16055	2202.39116344643	2108.52364813452	2175.80549641923	1053.43388574046	1056.93129254827	1015.23382299365	1.0531322030723	5.34213729468951e-92	9.70775486884437e-91	tdh	NC_999999999.1	3316010	3317035	+	1026	protein_coding	L-threonine 3-dehydrogenase&&sp|A6TFL2|TDH_KLEP7 L-threonine 3-dehydrogenase OS=Klebsiella pneumoniae subsp. pneumoniae (strain ATCC 700721 / MGH 78578) OX=272620 GN=tdh PE=3 SV=1 && PF00107:Zinc-binding dehydrogenase|PF08240:Alcohol dehydrogenase GroES-like domain	ADH_N	2064	2009	2015	1193	1102	1064	794.022026321099	760.180229300329	784.437168937725	379.791620323261	381.052530776635	366.019456807879
IUJ50_RS23205	773.611237160204	821.78895793396	855.204939535498	1855.20921537361	1818.45892075456	1947.45510594929	-1.19775046219805	6.66180886535886e-92	1.20626324812034e-90	rcsB	NC_999999999.1	4776304	4776954	-	651	protein_coding	response regulator transcription factor RcsB&&sp|P58663|RCSB_SALTY Transcriptional regulatory protein RcsB OS=Salmonella typhimurium (strain LT2 / SGSC1412 / ATCC 700720) OX=99287 GN=rcsB PE=1 SV=1 && PF00196:Bacterial regulatory proteins, luxR family|PF00072:Response regulator receiver domain	Response_reg	725	783	792	2101	1896	2041	439.569181193326	466.94396616933	485.931068431803	1054.13773297506	1033.25605993525	1106.55223866095
IUJ50_RS20575	276.365945413094	289.672736129978	265.631837279965	937.759251178854	869.906245318771	957.029628254355	-1.73290128057247	9.79414371604389e-92	1.7671284213645e-90	queE	NC_999999999.1	4238587	4239258	+	672	protein_coding	7-carboxy-7-deazaguanine synthase QueE&&sp|P64555|QUEE_ECO57 7-carboxy-7-deazaguanine synthase OS=Escherichia coli O157:H7 OX=83334 GN=queE PE=3 SV=1 && -	-	259	276	246	1062	907	1003	152.125041198328	159.449735574105	146.216474426331	516.187566114424	478.838024742868	526.794903795397
IUJ50_RS25360	1618.71482313383	1686.60901072781	1722.28772545343	3169.13178199709	3096.94296155933	3165.92652696705	-0.907809968547717	5.40961564223028e-91	9.72579833549912e-90	IUJ50_RS25360	NC_999999999.1	5277310	5278842	-	1533	protein_coding	SpoVR family protein&&sp|P29013|YCGB_ECOLI Uncharacterized protein YcgB OS=Escherichia coli (strain K12) OX=83333 GN=ycgB PE=4 SV=2 && PF04293:SpoVR like protein|PF24755:YcgB	-	1517	1607	1595	3589	3229	3318	390.583276031716	406.965614560393	415.574610464413	764.68680949758	747.268209521546	763.913406429752
IUJ50_RS04595	473.770192136732	491.184204742137	455.677379398965	1215.90818161326	1356.17136811548	1307.20896381701	-1.44842885389637	6.79049132068257e-91	1.21652971716822e-89	rluB	NC_999999999.1	910292	911194	-	903	protein_coding	23S rRNA pseudouridine(2605) synthase RluB&&sp|Q8FHV4|RLUB_ECOL6 Ribosomal large subunit pseudouridine synthase B OS=Escherichia coli O6:H1 (strain CFT073 / ATCC 700928 / UPEC) OX=199310 GN=rluB PE=3 SV=1 && PF00849:RNA pseudouridylate synthase	-	444	468	422	1377	1414	1370	194.073142259661	201.206541958022	186.661681854148	498.079291229054	555.536087371229	535.479342956947
IUJ50_RS13480	218.745246369437	216.205013198462	206.242605367778	775.284955306059	756.732114174763	791.958715305199	-1.85760768400556	1.00809061858439e-90	1.79965473106439e-89	acs	NC_999999999.1	2771725	2773683	+	1959	protein_coding	acetate--CoA ligase&&sp|Q8Z1R0|ACSA_SALTI Acetyl-coenzyme A synthetase OS=Salmonella typhi OX=90370 GN=acs PE=3 SV=1 && PF13193:AMP-binding enzyme C-terminal domain|PF00501:AMP-binding enzyme|PF16177:Acetyl-coenzyme A synthetase N-terminus	AMP-binding	205	206	191	878	789	830	41.3037651695308	40.8241150006188	38.9430000489059	146.390325115224	142.88715324734	149.538686411882
IUJ50_RS24020	935.802834468274	922.54469224004	1022.57459310621	2193.40299428274	2038.09346339844	2169.77604651087	-1.15235906250599	1.36567464742801e-90	2.42946332016141e-89	IUJ50_RS24020	NC_999999999.1	4972816	4973640	+	825	protein_coding	SDR family oxidoreductase&&sp|P0AD13|YEEZ_ECO57 Protein YeeZ OS=Escherichia coli O157:H7 OX=83334 GN=yeeZ PE=3 SV=1 && -	-	877	879	947	2484	2125	2274	419.581047291389	413.636563051371	458.486449181208	983.444686824597	913.809360639893	972.851195198709
IUJ50_RS14005	203.806546617378	171.074840540531	182.486912602903	708.176007010773	748.100188918017	749.975361722754	-1.98484629807081	1.44811975834125e-90	2.56712138978675e-89	IUJ50_RS14005	NC_999999999.1	2887846	2889378	+	1533	protein_coding	sensor domain-containing diguanylate cyclase&&sp|Q9KKZ4|VDCA_VIBCH Diguanylate cyclase VdcA OS=Vibrio cholerae serotype O1 (strain ATCC 39315 / El Tor Inaba N16961) OX=243277 GN=vdcA PE=1 SV=1 && PF02743:Cache domain|PF00990:Diguanylate cyclase, GGDEF domain	GGDEF	191	163	169	802	780	786	49.1769319196161	41.2790262435246	44.0326703250695	170.877353362234	180.510747422362	180.963212011388
sRNA00020	116.308448069603	132.241901276729	112.299638524863	586.320285106176	579.29809500831	608.758626945442	-2.29697233863251	5.18338733091356e-90	9.15671559851281e-89	-	NC_999999999.1	1340206	1340303	-	98	-	-	-	109	126	104	664	604	638	439.006186182931	499.146998318939	423.874936316053	2213.06565875692	2186.56040531505	2297.75917017949
IUJ50_RS11735	134.448297768532	155.331757055206	141.454352372664	700.228894712647	610.94848761638	671.733657319108	-2.2012057373068	5.86857139319981e-90	1.03311308901122e-88	dnaT	NC_999999999.1	2410606	2411145	+	540	protein_coding	primosomal protein DnaT&&sp|A6THX4|DNAT_KLEP7 Primosomal protein 1 OS=Klebsiella pneumoniae subsp. pneumoniae (strain ATCC 700721 / MGH 78578) OX=272620 GN=dnaT PE=3 SV=1 && PF17948:DnaT DNA-binding domain	-	126	148	131	793	637	704	92.0973222389879	106.402528859757	96.8964820588585	479.658033814802	418.50079673227	460.138745701334
IUJ50_RS10755	226.214596245467	252.93887466422	219.200255966801	789.413154947171	877.579067769212	855.887912805739	-1.85184442966973	6.86803702122186e-90	1.20487708296176e-88	sfsA	NC_999999999.1	2197316	2198032	+	717	protein_coding	DNA/RNA nuclease SfsA&&sp|A6T4T5|SFSA_KLEP7 Sugar fermentation stimulation protein homolog OS=Klebsiella pneumoniae subsp. pneumoniae (strain ATCC 700721 / MGH 78578) OX=272620 GN=sfsA PE=3 SV=1 && PF03749:Sugar fermentation stimulation protein RE domain|PF17746:SfsA N-terminal OB domain	SfsA	212	241	203	894	915	897	116.704317481563	130.491397205029	113.085612904618	407.258969969861	452.743845180434	441.553358459356
IUJ50_RS24865	1678.46962214207	1548.06987605695	1505.2470779198	3086.12860910555	3047.06961563146	3131.57651039959	-0.969331069728845	7.39134150060957e-90	1.29221039338243e-88	ftnA	NC_999999999.1	5182676	5183173	-	498	protein_coding	non-heme ferritin&&sp|P0A9A0|FTNA_ECO57 Bacterial non-heme ferritin OS=Escherichia coli O157:H7 OX=83334 GN=ftnA PE=3 SV=1 && PF00210:Ferritin-like domain	Ferritin	1573	1475	1394	3495	3177	3282	1246.72192669473	1149.86451531527	1118.05689681821	2292.29302384487	2263.28105785133	2326.05049810481
IUJ50_RS16935	2376.32031055969	2504.19981306568	2634.72228846795	4906.90033785395	4519.29242330987	4767.01896586117	-0.917597118206406	2.42908199507294e-89	4.23211192956007e-88	glgA	NC_999999999.1	3515122	3516555	+	1434	protein_coding	glycogen synthase GlgA&&sp|A6TF48|GLGA_KLEP7 Glycogen synthase OS=Klebsiella pneumoniae subsp. pneumoniae (strain ATCC 700721 / MGH 78578) OX=272620 GN=glgA PE=3 SV=1 && PF08323:Starch synthase catalytic domain|PF00534:Glycosyl transferases group 1	Glycos_transf_1	2227	2386	2440	5557	4712	4996	612.97291281	645.959489068876	679.627821397212	1265.73719022512	1165.75355108754	1229.65472623352
IUJ50_RS18040	809.890936558062	807.095413347657	721.30921667893	1854.32620289604	1821.33622917348	1747.08000930581	-1.2134675683176	3.14005186761237e-89	5.45207635917627e-88	rlmE	NC_999999999.1	3719780	3720409	+	630	protein_coding	23S rRNA (uridine(2552)-2'-O)-methyltransferase RlmE&&sp|A6TEJ8|RLME_KLEP7 Ribosomal RNA large subunit methyltransferase E OS=Klebsiella pneumoniae subsp. pneumoniae (strain ATCC 700721 / MGH 78578) OX=272620 GN=rlmE PE=3 SV=1 && PF01728:FtsJ-like methyltransferase	-	759	769	668	2100	1899	1831	475.522908703346	473.881532971931	423.512650045698	1088.75720159728	1069.3873240564	1025.78820216616
Novel00371	1110.79903156382	1182.83033919741	1097.08108405059	410.600802069837	424.882543193181	403.612694667589	1.45260817853992	3.75733258775018e-89	6.5015959794858e-88	-	NC_999999999.1	4432567	4435271	-	2705	-	PF17871:AAA lid domain|PF00004:ATPase family associated with various cellular activities (AAA)|PF07724:AAA domain (Cdc48 subfamily)|PF10431:C-terminal, D2-small domain, of ClpB protein	AAA	1041	1127	1016	465	443	423	151.89856738968	161.748641188667	150.022677588216	56.1484767552017	58.1014637085771	55.1928732004593
IUJ50_RS17375	1975.10951721867	2007.76791382844	2170.4064753363	3963.84301180968	3788.45608490534	3788.9976608156	-0.907743726867965	1.54257544354879e-88	2.66015561183414e-87	rpsN	NC_999999999.1	3601246	3601551	+	306	protein_coding	30S ribosomal protein S14&&sp|B5XNA6|RS14_KLEP3 Small ribosomal subunit protein uS14 OS=Klebsiella pneumoniae (strain 342) OX=507522 GN=rpsN PE=3 SV=1 && PF00253:Ribosomal protein S14p/S29e	Ribosomal_S14	1851	1913	2010	4489	3950	3971	2387.56503451494	2427.0433749052	2623.64520347964	4791.5990960492	4579.58670355286	4580.24137494986
IUJ50_RS13795	283.835295289123	255.037952462264	274.270271012647	879.480427659265	868.947142512466	873.062921089466	-1.68919839541635	1.67526192318916e-88	2.87917896629459e-87	IUJ50_RS13795	NC_999999999.1	2840522	2841799	+	1278	protein_coding	serine dehydratase subunit alpha family protein&&sp|A6TGU0|Y4350_KLEP7 UPF0597 protein KPN78578_43500 OS=Klebsiella pneumoniae subsp. pneumoniae (strain ATCC 700721 / MGH 78578) OX=272620 GN=KPN78578_43500 PE=3 SV=1 && PF03313:Serine dehydratase alpha chain	-	266	243	254	996	906	915	82.1525409643554	73.8175138358994	79.3840655078488	254.554500655139	251.505774320275	252.697034441054
IUJ50_RS11605	427.887042898264	432.410026396924	395.208343270192	1199.13094453944	1137.49592827791	1124.96304258413	-1.46325319842509	1.79280811453233e-88	3.07078957455369e-87	deoC	NC_999999999.1	2390043	2390822	-	780	protein_coding	deoxyribose-phosphate aldolase&&sp|B5Y277|DEOC_KLEP3 Deoxyribose-phosphate aldolase OS=Klebsiella pneumoniae (strain 342) OX=507522 GN=deoC PE=3 SV=1 && PF01791:DeoC/LacD family aldolase	-	401	412	366	1358	1186	1179	202.917726471616	205.062669964647	187.420441516077	568.666261449656	539.436964656472	533.493469256649
IUJ50_RS23620	373.467493801478	377.834003647798	354.175783039954	25.6073618495167	19.182056126103	25.7625124255908	3.9667634628855	1.88041738577704e-88	3.21000543632646e-87	IUJ50_RS23620	NC_999999999.1	4873172	4874515	-	1344	protein_coding	NCS2 family permease&&sp|P31440|ADEQ_ECOLI Adenine permease AdeQ OS=Escherichia coli (strain K12) OX=83333 GN=adeQ PE=1 SV=3 && PF00860:Permease family	-	350	360	328	29	20	27	102.78718999887	103.988957983112	97.4776496175539	7.04775867105382	5.27936080201619	7.09045982177254
IUJ50_RS10770	371.333393836898	393.577087133123	346.617153523857	1100.23354705165	1040.62654484109	1062.94217933734	-1.52708620459576	5.2863881030104e-88	8.99395559807474e-87	pcnB	NC_999999999.1	2199654	2200995	+	1342	protein_coding	polynucleotide adenylyltransferase PcnB&&sp|P0ABF3|PCNB_ECO57 Poly(A) polymerase I OS=Escherichia coli O157:H7 OX=83334 GN=pcnB PE=3 SV=2 && PF12626:Polymerase A arginine-rich C-terminus|PF01743:Poly A polymerase head domain|PF12627:Probable RNA and SrmB- binding site of polymerase A	-	348	375	321	1246	1085	1114	102.352144366088	108.483264661965	95.5395058081394	303.261879252655	286.832157076456	292.983106819975
IUJ50_RS15060	285.969395253703	345.298297778126	334.73930714142	989.856987355457	985.957684881694	1005.69215172491	-1.62571024385441	6.9768118365595e-88	1.18302461576444e-86	IUJ50_RS15060	NC_999999999.1	3111950	3112651	+	702	protein_coding	FadR/GntR family transcriptional regulator&&sp|P31475|YIEP_ECOLI Uncharacterized HTH-type transcriptional regulator YieP OS=Escherichia coli (strain K12) OX=83333 GN=yieP PE=4 SV=3 && PF07729:FCD domain|PF00392:Bacterial regulatory proteins, gntR family	FCD	268	329	310	1121	1028	1054	150.684263492361	181.946112239398	176.382322009666	521.57983888485	519.525201111911	529.923774004814
IUJ50_RS07500	102.436798299834	103.904351003144	119.85826804096	556.297860868812	551.484113625461	557.23360209426	-2.3523869302733	7.06572514747037e-88	1.19410754992249e-86	ybgC	NC_999999999.1	1520410	1520814	-	405	protein_coding	tol-pal system-associated acyl-CoA thioesterase&&sp|P0A8Z5|YBGC_ECO57 Acyl-CoA thioester hydrolase YbgC OS=Escherichia coli O157:H7 OX=83334 GN=ybgC PE=3 SV=1 && PF03061:Thioesterase superfamily	4HBT	96	99	111	630	575	584	93.5591844967496	94.8995527668106	109.470834692451	508.08669407873	503.690126888655	508.941339942385
IUJ50_RS09655	344.657144279649	328.50567539378	370.372846288732	995.155062220875	1069.39962903024	1024.77549426239	-1.56590508712672	8.20082184405502e-88	1.3813344435003e-86	IUJ50_RS09655	NC_999999999.1	1978923	1979603	-	681	protein_coding	AroM family protein&&sp|P0AE28|AROM_ECOLI Protein AroM OS=Escherichia coli (strain K12) OX=83333 GN=aroM PE=4 SV=1 && PF07302:AroM protein	-	323	313	343	1127	1115	1074	187.208527899264	178.435482675281	201.17660834361	540.541571013275	580.869230798045	556.630596209088
IUJ50_RS05625	435.356392774294	469.143887862682	477.27346373067	1217.6742065684	1186.41017139947	1276.67561575706	-1.41346146201443	1.28084314069297e-87	2.15028964348124e-86	IUJ50_RS05625	NC_999999999.1	1110614	1111576	+	963	protein_coding	sugar-binding transcriptional regulator&&sp|P39356|YJHU_ECOLI Uncharacterized transcriptional regulator YjhU OS=Escherichia coli (strain K12) OX=83333 GN=yjhU PE=3 SV=2 && PF04198:Putative sugar-binding domain	Sugar-bind	408	447	442	1379	1237	1338	167.226112476667	180.20433341871	183.327010358916	467.724666979018	455.715740158586	490.38788372057
IUJ50_RS17145	444.959842614903	452.351265478336	478.353267947255	80.3541354588284	64.259888022445	65.8375317542876	2.70451133870708	3.55954888207779e-87	5.95607684228858e-86	nirB	NC_999999999.1	3565194	3567737	-	2544	protein_coding	nitrite reductase large subunit NirB&&sp|P08201|NIRB_ECOLI Nitrite reductase (NADH) large subunit OS=Escherichia coli (strain K12) OX=83333 GN=nirB PE=3 SV=4 && PF04324:BFD-like [2Fe-2S] binding domain|PF01077:Nitrite and sulphite reductase 4Fe-4S domain|PF07992:Pyridine nucleotide-disulphide oxidoreductase|PF18267:Rubredoxin NAD+ reductase C-terminal domain|PF03460:Nitrite/Sulfite reductase ferr…	Pyr_redox_2	417	431	443	91	67	69	64.6977482709871	65.7724709088154	69.5531963792073	11.6835973284614	9.34347251375695	9.57286399417508
IUJ50_RS06535	2797.80505356421	2529.3887466422	2874.43882454987	1214.14215665812	1321.6436670885	1294.80479116766	1.0987549188284	1.89479975193608e-86	3.16007721786708e-85	focA	NC_999999999.1	1312782	1313639	+	858	protein_coding	formate transporter FocA&&sp|P0AC25|FOCA_ECO57 Formate channel FocA OS=Escherichia coli O157:H7 OX=83334 GN=focA PE=1 SV=1 && PF01226:Formate/nitrite transporter	-	2622	2410	2662	1375	1378	1357	1206.18970484828	1090.47006755251	1239.22805592598	523.440962306384	569.787013104874	558.216237012317
IUJ50_RS25475	425.752942933685	379.933081445841	421.123644468238	1205.31203188243	1092.41809638157	1150.72555500972	-1.49189777945009	3.99660725114487e-86	6.64354057813262e-85	tdcD	NC_999999999.1	5301138	5302346	+	1209	protein_coding	propionate kinase&&sp|B5XVZ8|TDCD_KLEP3 Propionate kinase OS=Klebsiella pneumoniae (strain 342) OX=507522 GN=tdcD PE=3 SV=1 && PF00871:Acetokinase family	-	399	362	390	1365	1139	1206	130.261721280951	116.242853941751	128.845359053887	368.772600541014	334.232009325856	352.071533515839
IUJ50_RS15065	266.762495572484	255.037952462264	259.153011980454	931.578163835868	854.560600417888	824.400397618906	-1.74180323662851	4.06428229887812e-86	6.73395792657256e-85	mdtD	NC_999999999.1	3112664	3114061	+	1398	protein_coding	multidrug transporter subunit MdtD&&sp|P31474|HSRA_ECOLI Probable transport protein HsrA OS=Escherichia coli (strain K12) OX=83333 GN=hsrA PE=1 SV=1 && PF07690:Major Facilitator Superfamily	MFS_1	250	243	240	1055	891	864	70.5834781108123	67.4812465538479	68.5700623291073	246.489023108397	226.110718092189	218.130540783114
IUJ50_RS13060	32.0114994686981	27.2880113745632	21.5960843317045	392.057540040877	394.191253391417	381.666850749493	-3.8507453677287	1.37693497245608e-85	2.27396101314409e-84	IUJ50_RS13060	NC_999999999.1	2686264	2686339	-	76	protein_coding	tRNA-Gly&&-- && -	-	30	26	20	444	411	400	155.803740629867	132.813967388957	105.110687649224	1908.19025332576	1918.57528767165	1857.61754394976
IUJ50_RS21405	166.45979723723	201.511468612159	171.688870437051	739.081443725707	694.390431764928	690.816999856583	-1.97654485294553	1.81506566752549e-85	2.98778666699812e-84	smpB	NC_999999999.1	4408500	4408982	-	483	protein_coding	SsrA-binding protein SmpB&&sp|B5XVJ3|SSRP_KLEP3 SsrA-binding protein OS=Klebsiella pneumoniae (strain 342) OX=507522 GN=smpB PE=3 SV=1 && PF01668:SmpB protein	-	156	192	159	837	724	724	127.481652788661	154.325641992329	131.486288773625	566.018495488772	531.792308961352	529.055630115382
IUJ50_RS10955	498.3123417294	520.571293914744	509.667590228226	1271.53796770014	1275.60673238585	1241.37143206273	-1.30944282044912	6.20280492055749e-85	1.01774177822739e-83	IUJ50_RS10955	NC_999999999.1	2241934	2242977	-	1044	protein_coding	GMP reductase&&sp|A6T4P6|GUAC_KLEP7 GMP reductase OS=Klebsiella pneumoniae subsp. pneumoniae (strain ATCC 700721 / MGH 78578) OX=272620 GN=guaC PE=3 SV=1 && PF00478:IMP dehydrogenase / GMP reductase domain	-	467	496	472	1440	1330	1301	176.557674407255	184.44427183518	180.580966827249	450.520221350598	451.961830499041	439.831878054542
IUJ50_RS04060	224.080496280887	221.45270769357	259.153011980454	864.469215540582	799.891740458495	792.912882432072	-1.80314973924115	6.43499995790999e-85	1.05243386408399e-83	ttcA	NC_999999999.1	796400	797335	+	936	protein_coding	tRNA 2-thiocytidine(32) synthetase TtcA&&sp|B5XRN3|TTCA_KLEP3 tRNA-cytidine(32) 2-sulfurtransferase OS=Klebsiella pneumoniae (strain 342) OX=507522 GN=ttcA PE=3 SV=1 && PF01171:PP-loop family	-	210	211	240	979	834	831	88.5551175374884	87.5166330148471	102.415541812064	341.6324680653	316.111880637646	313.353882493834
IUJ50_RS14245	345.724194261939	340.050603283018	361.73441255605	1081.69028502269	990.75319891322	988.517143441188	-1.54785250323871	7.77014766205333e-85	1.26670895969808e-83	pldB	NC_999999999.1	2940203	2941195	-	993	protein_coding	lysophospholipase L2&&sp|P59588|PLDB_ECOL6 Lysophospholipase L2 OS=Escherichia coli O6:H1 (strain CFT073 / ATCC 700928 / UPEC) OX=199310 GN=pldB PE=3 SV=1 && PF12146:Serine aminopeptidase, S33	-	324	324	335	1225	1033	1036	128.785206756289	126.671745796951	134.749149423426	402.93884349144	369.064004441127	368.231054734211
IUJ50_RS11890	411.881293163915	448.153109882249	437.320707717016	64.4599108625766	68.0962992476656	62.9750303736664	2.73054227172852	8.70113103332598e-85	1.41393379291547e-83	hpaH	NC_999999999.1	2438997	2439800	+	804	protein_coding	2-oxo-hept-4-ene-1%2C7-dioate hydratase&&sp|P42270|HPCG_ECOLX 2-oxo-hept-4-ene-1,7-dioate hydratase OS=Escherichia coli OX=562 GN=hpcG PE=1 SV=2 && -	-	386	427	405	73	71	66	189.496622517321	206.184408233182	201.200681955417	29.656446162911	31.3294605206214	28.9732885586195
IUJ50_RS18810	642.364089338542	605.583944735498	561.498192624317	1486.10999974954	1417.55394771901	1511.40072896799	-1.28679498763906	2.06363075598011e-84	3.34268624051731e-83	parE	NC_999999999.1	3868138	3870033	+	1896	protein_coding	DNA topoisomerase IV subunit B&&sp|P0A2I6|PARE_SALTI DNA topoisomerase 4 subunit B OS=Salmonella typhi OX=90370 GN=parE PE=3 SV=1 && PF00204:DNA gyrase B|PF00986:DNA gyrase B subunit, carboxyl terminus|PF02518:Histidine kinase-, DNA gyrase B-, and HSP90-like ATPase|PF01751:Toprim domain	DNA_gyraseB	602	577	520	1683	1478	1584	125.32230557837	118.146667030602	109.545737761005	289.93328643801	276.558313203339	294.867392419368
IUJ50_RS13055	30.9444494864082	22.0403168794549	26.9951054146306	443.27226373991	392.273047778806	364.491842465766	-3.90943426915516	2.20635847232696e-84	3.5624960046808e-83	IUJ50_RS13055	NC_999999999.1	2686120	2686195	-	76	protein_coding	tRNA-Gly&&-- && -	-	29	21	25	502	409	382	150.610282608871	107.272819814158	131.38835956153	2157.45834948092	1909.23915488493	1774.02475447202
IUJ50_RS22775	831.231936203861	906.801608754715	888.67887024964	1905.54092659507	1899.0235564842	1829.13838221695	-1.10086600085999	7.44969820951681e-84	1.19904666419842e-82	fadJ	NC_999999999.1	4681690	4683834	+	2145	protein_coding	fatty acid oxidation complex subunit alpha FadJ&&sp|A6TC19|FADJ_KLEP7 Fatty acid oxidation complex subunit alpha OS=Klebsiella pneumoniae subsp. pneumoniae (strain ATCC 700721 / MGH 78578) OX=272620 GN=fadJ PE=3 SV=1 && PF00378:Enoyl-CoA hydratase/isomerase|PF02737:3-hydroxyacyl-CoA dehydrogenase, NAD binding domain|PF00725:3-hydroxyacyl-CoA dehydrogenase, C-terminal domain	3HCDH_N	779	864	823	2158	1980	1917	143.344283764579	156.376122550269	153.250892566052	328.606719027543	327.482811595835	315.431253162155
IUJ50_RS11900	384.137993624377	359.99184236443	415.724623385312	41.5015864457685	44.1187290900369	45.8000220899392	3.14290763983237	1.66738032350052e-83	2.67519564561635e-82	hpaX	NC_999999999.1	2440630	2441985	+	1356	protein_coding	4-hydroxyphenylacetate permease&&sp|P70786|TUB3_AGRVI Putative tartrate transporter OS=Agrobacterium vitis OX=373 GN=ttuB PE=2 SV=1 && PF07690:Major Facilitator Superfamily	MFS_1	360	343	385	47	46	48	104.788356529822	98.2015685811022	113.404820081721	11.3211478927151	12.035073828313	12.4937109150604
IUJ50_RS00420	978.484833759872	1017.00319315199	1000.9785087745	2014.15146133613	2020.82961288495	2019.97180759169	-1.01476985463489	2.35121729495626e-83	3.76046425407831e-82	oppA	NC_999999999.1	92314	93948	+	1635	protein_coding	oligopeptide ABC transporter substrate-binding protein OppA&&sp|P23843|OPPA_ECOLI Periplasmic oligopeptide-binding protein OppA OS=Escherichia coli (strain K12) OX=83333 GN=oppA PE=1 SV=2 && PF00496:Bacterial extracellular solute-binding proteins, family 5 Middle	-	917	969	927	2281	2107	2117	221.371545198301	230.085904831625	226.460494381135	455.679848962091	457.190708074491	456.996638962027
IUJ50_RS21400	229805.219435872	235944.740811262	234003.291971968	169892.483696858	170052.763969128	170903.736595735	0.453951338163902	2.71020913915068e-82	4.32099381619307e-81	ssrA	NC_999999999.1	4407993	4408355	-	363	protein_coding	--&&-- && -	-	215365	224808	216709	192401	177304	179113	234174.023659972	240430.26286703	238451.905336494	173122.292846709	173285.620191332	174152.770574105
IUJ50_RS16130	1493.86997520591	1467.25538083228	1531.16237911785	646.365133580905	638.76246899923	690.816999856583	1.18510450230605	4.31491457452927e-82	6.85787363412646e-81	IUJ50_RS16130	NC_999999999.1	3330436	3330660	+	225	protein_coding	hypothetical protein&&sp|Q57IE4|YIBT_SALCH Uncharacterized protein YibT OS=Salmonella choleraesuis (strain SC-B67) OX=321314 GN=yibT PE=4 SV=1 && -	-	1400	1398	1418	732	666	724	2455.92859303968	2412.17408669093	2517.23746368479	1062.62702875894	1050.12821585064	1135.70608598102
IUJ50_RS03325	145.118797591431	174.223457237596	169.52926200388	636.65199632764	645.476188643366	668.871155938487	-1.99627573875633	4.48256380599395e-82	7.10206203012166e-81	IUJ50_RS03325	NC_999999999.1	638251	638961	-	711	protein_coding	YnfC family lipoprotein&&sp|B5FHQ2|YNFC_SALDC UPF0257 lipoprotein YnfC OS=Salmonella dublin (strain CT_02021853) OX=439851 GN=ynfC PE=3 SV=1 && PF06788:Uncharacterised protein family (UPF0257)	-	136	166	157	721	673	701	75.498709008453	90.6405394665739	88.1983632229633	331.22107272221	335.811898576179	347.983235834978
IUJ50_RS12925	951.808584202623	936.188697927321	882.200044950129	1902.0088766848	2022.74781849756	1915.01342363558	-1.07553082208805	3.99849297328126e-81	6.3153767521919e-80	rpsF	NC_999999999.1	2661139	2661534	-	396	protein_coding	30S ribosomal protein S6&&sp|A6THB1|RS6_KLEP7 Small ribosomal subunit protein bS6 OS=Klebsiella pneumoniae subsp. pneumoniae (strain ATCC 700721 / MGH 78578) OX=272620 GN=rpsF PE=3 SV=1 && PF01250:Ribosomal protein S6	-	892	892	817	2154	2109	2007	889.078045856896	874.487614338792	824.057173928737	1776.65379715192	1889.43523685248	1788.80125766253
IUJ50_RS14750	1445.85272600286	1476.70123092348	1465.29432190615	2702.0181813628	2653.83746504635	2767.08466793383	-0.88845425674663	4.43117105527603e-81	6.97703020194083e-80	cpxP	NC_999999999.1	3047761	3048264	-	504	protein_coding	cell-envelope stress modulator CpxP&&sp|P0AE86|CPXP_ECOL6 Periplasmic protein CpxP OS=Escherichia coli O6:H1 (strain CFT073 / ATCC 700928 / UPEC) OX=199310 GN=cpxP PE=3 SV=1 && PF07813:LTXXQ motif family protein	-	1355	1407	1357	3060	2767	2900	1061.15537103596	1083.79602875733	1075.4241506587	1983.0934743379	1947.73217855717	2030.84775142127
IUJ50_RS00335	342.52304431507	344.248758879105	391.968930620437	16.7772370738213	11.5092336756618	10.4958383956111	4.78733383792061	9.79903241645802e-81	1.53811437620564e-79	narJ	NC_999999999.1	77997	78707	+	711	protein_coding	nitrate reductase molybdenum cofactor assembly chaperone&&sp|P0AF27|NARJ_ECO57 Nitrate reductase molybdenum cofactor assembly chaperone NarJ OS=Escherichia coli O157:H7 OX=83334 GN=narJ PE=3 SV=1 && PF02613:Nitrate reductase delta subunit	-	321	328	363	19	12	11	178.199158762599	179.096969548411	203.923604139718	8.72843326175034	5.98773073241329	5.46050726702533
IUJ50_RS19235	373.467493801478	373.635848051711	380.091084237999	996.921087176014	1043.50385326	1008.55465310554	-1.43542655971635	1.31295545005741e-80	2.05453213944169e-79	epd	NC_999999999.1	3957012	3958040	+	1029	protein_coding	erythrose-4-phosphate dehydrogenase&&sp|A6TDT2|E4PD_KLEP7 D-erythrose-4-phosphate dehydrogenase OS=Klebsiella pneumoniae subsp. pneumoniae (strain ATCC 700721 / MGH 78578) OX=272620 GN=epd PE=3 SV=1 && PF00044:Glyceraldehyde 3-phosphate dehydrogenase, NAD binding domain|PF02800:Glyceraldehyde 3-phosphate dehydrogenase, C-terminal domain	-	350	356	352	1129	1088	1057	134.252656325055	134.313175662541	136.633679105541	358.369352945577	375.114746291828	362.551342421216
IUJ50_RS10505	465.233792278412	421.914637406708	437.320707717016	1167.34249534694	1107.76374128245	1217.51725389088	-1.39910728738946	1.43636979098108e-80	2.24073687393049e-79	fabZ	NC_999999999.1	2140414	2140869	-	456	protein_coding	3-hydroxyacyl-ACP dehydratase FabZ&&sp|B5Y1J1|FABZ_KLEP3 3-hydroxyacyl-[acyl-carrier-protein] dehydratase FabZ OS=Klebsiella pneumoniae (strain 342) OX=507522 GN=fabZ PE=3 SV=1 && PF07977:FabA-like domain	-	436	402	405	1322	1155	1276	377.391282859011	342.251377502313	354.74857081613	946.932250336581	898.602780722123	987.633327533291
IUJ50_RS15865	678.6437887364	650.71411739343	684.595873315033	1464.0346878103	1525.93256483149	1543.8424112817	-1.17054632815481	3.02206233989225e-80	4.69995584762384e-79	rpoZ	NC_999999999.1	3279396	3279671	-	276	protein_coding	DNA-directed RNA polymerase subunit omega&&sp|A8ARN6|RPOZ_CITK8 DNA-directed RNA polymerase subunit omega OS=Citrobacter koseri (strain ATCC BAA-895 / CDC 4225-83 / SGSC4696) OX=290338 GN=rpoZ PE=3 SV=1 && PF01192:RNA polymerase Rpb6	-	636	620	634	1658	1591	1618	909.532561242178	872.100633133733	917.509669146775	1962.12982635684	2045.08665224537	2069.08980203274
IUJ50_RS18470	109.906148175863	106.003428801188	90.7035541931589	498.019037349222	517.915515404781	523.83775265368	-2.32727432208397	7.1828520186883e-80	1.1136715515214e-78	lsrC	NC_999999999.1	3803174	3804208	+	1035	protein_coding	autoinducer 2 ABC transporter permease LsrC&&sp|A6TEB7|LSRC_KLEP7 Autoinducer 2 import system permease protein LsrC OS=Klebsiella pneumoniae subsp. pneumoniae (strain ATCC 700721 / MGH 78578) OX=272620 GN=lsrC PE=3 SV=1 && PF02653:Branched-chain amino acid transport system / permease component	BPD_transp_2	103	101	84	564	540	549	39.2796032737712	37.8848016974224	32.4167454083403	177.988133826338	185.098980467211	187.215542038067
IUJ50_RS23440	740.532687709216	775.609246377007	822.810813037942	1667.1275576513	1696.65286435381	1725.13416538771	-1.12149683814121	1.04758737547424e-79	1.61928902245561e-78	folE	NC_999999999.1	4832987	4833655	+	669	protein_coding	GTP cyclohydrolase I FolE&&sp|A6TBN8|GCH1_KLEP7 GTP cyclohydrolase 1 OS=Klebsiella pneumoniae subsp. pneumoniae (strain ATCC 700721 / MGH 78578) OX=272620 GN=folE PE=3 SV=1 && PF01227:GTP cyclohydrolase I	GTP_cyclohydroI	694	739	762	1888	1769	1808	409.452540895949	428.846939429309	454.945451654846	921.781881890432	938.106903122747	953.854676678061
IUJ50_RS23000	246.488545908975	232.997635582809	245.115557164846	771.75290539578	760.568525399984	822.492063365158	-1.70041669157884	1.37069799942721e-79	2.11229144592583e-78	IUJ50_RS23000	NC_999999999.1	4725149	4726075	+	927	protein_coding	LysR family transcriptional regulator&&sp|Q8VWE6|LRHA_ECO57 Probable HTH-type transcriptional regulator LrhA OS=Escherichia coli O157:H7 OX=83334 GN=lrhA PE=3 SV=1 && PF00126:Bacterial regulatory helix-turn-helix protein, lysR family|PF03466:LysR substrate binding domain	LysR_substrate	231	222	227	874	793	862	98.3563635562007	92.9730834696908	97.8084996399357	307.952684205832	303.489779282763	328.199138455331
IUJ50_RS07970	2553.45060761982	2664.779264616	2839.88508961914	1413.70297658884	1339.86662040829	1331.06314198886	0.979673822839602	5.07890152511531e-79	7.80303961585898e-78	ahpC	NC_999999999.1	1613775	1614338	-	564	protein_coding	alkyl hydroperoxide reductase subunit C&&sp|P0A252|AHPC_SALTI Alkyl hydroperoxide reductase C OS=Salmonella typhi OX=90370 GN=ahpC PE=3 SV=2 && PF00578:AhpC/TSA family	-	2393	2539	2630	1601	1397	1395	1674.68763007521	1747.70283710057	1862.54647582685	927.180999870875	878.755221836873	872.981436212562
IUJ50_RS07685	264.628395607904	209.907779804332	260.232816197039	880.363440136834	783.586992751307	871.154586835719	-1.78787025224613	9.2527664636116e-79	1.41726664563477e-77	fur	NC_999999999.1	1559792	1560244	+	453	protein_coding	ferric iron uptake transcriptional regulator&&sp|P0A9B1|FUR_ECO57 Ferric uptake regulation protein OS=Escherichia coli O157:H7 OX=83334 GN=fur PE=3 SV=1 && PF01475:Ferric uptake regulator family	FUR	248	200	241	997	817	913	216.084540352592	171.401961649869	212.495293044501	718.868165557939	639.844544142634	711.348599004339
IUJ50_RS25340	347.858294226519	330.604753191823	389.809322187266	24.7243493719472	24.9366729639339	41.9833535824443	3.54800756336568	1.67134615877355e-78	2.55232681475359e-77	IUJ50_RS25340	NC_999999999.1	5273562	5273906	-	345	protein_coding	DUF1971 domain-containing protein&&-- && PF09313:Domain of unknown function (DUF1971)	-	326	315	361	28	26	44	372.965553415032	354.46670895113	417.944467586102	26.508870995412	26.7365194008194	45.0135729490436
IUJ50_RS00040	145.118797591431	126.994206781621	122.01787647413	566.894010599646	555.320524850682	579.179446012356	-2.10988893263598	1.91047181203036e-78	2.90873636246064e-77	IUJ50_RS00040	NC_999999999.1	7093	7986	-	894	protein_coding	LysR substrate-binding domain-containing protein&&sp|P39376|YJIE_ECOLI HTH-type transcriptional regulator YjiE OS=Escherichia coli (strain K12) OX=83333 GN=yjiE PE=1 SV=1 && PF00126:Bacterial regulatory helix-turn-helix protein, lysR family|PF03466:LysR substrate binding domain	LysR_substrate	136	121	113	642	579	607	60.0442752852462	52.5450543843079	50.4860506449403	234.557759538743	229.769120328286	239.640974657412
IUJ50_RS11895	394.808493447276	427.162331901816	362.814216772636	36.2035115803513	53.7097571530884	56.2958604855503	3.02584629937713	2.25503995964698e-78	3.42306963934437e-77	hpaI	NC_999999999.1	2439811	2440608	+	798	protein_coding	4-hydroxy-2-oxoheptanedioate aldolase&&sp|A6THU5|HPCH_KLEP7 4-hydroxy-2-oxo-heptane-1,7-dioate aldolase OS=Klebsiella pneumoniae subsp. pneumoniae (strain ATCC 700721 / MGH 78578) OX=272620 GN=hpcH PE=3 SV=1 && PF03328:HpcH/HpaI aldolase/citrate lyase	-	370	407	336	41	56	59	183.007568358891	198.004705960827	168.177100238758	16.7815959644693	24.896354097929	26.09510359358
IUJ50_RS20600	157.923397378911	181.570229530747	159.811024054613	641.950071193058	613.825796035296	663.146153177245	-1.94177401847831	5.20635534352339e-78	7.87946913183987e-77	IUJ50_RS20600	NC_999999999.1	4244398	4245444	-	1047	protein_coding	aminopeptidase&&sp|P10423|IAP_ECOLI Alkaline phosphatase isozyme conversion protein OS=Escherichia coli (strain K12) OX=83333 GN=iap PE=3 SV=1 && PF04389:Peptidase family M28	-	148	173	148	727	640	695	55.7937113850602	64.1480436128871	56.4606024201752	226.798419931582	216.862224807175	234.28691182289
Novel00114	160.05749734349	173.173918338574	134.975527073153	609.278609522985	642.59888022445	627.841969482917	-2.00398907856758	7.04800831320007e-78	1.06349411154537e-76	-	NC_999999999.1	1582231	1583517	-	1287	-	PF00497:Bacterial extracellular solute-binding proteins, family 3|PF00528:Binding-protein-dependent transport system inner membrane component	BPD_transp_1	150	165	125	690	670	658	46.0026584610329	49.7724927098657	38.7937658379031	175.1147946625	184.691484654217	180.450151782906
IUJ50_RS16615	298.773995041182	323.257980898672	289.38753004484	896.257664733086	863.192525674635	957.029628254355	-1.57505448359799	1.84265586224064e-77	2.77218552568548e-76	uspB	NC_999999999.1	3448630	3448965	+	336	protein_coding	universal stress protein UspB&&sp|B5XN50|USPB_KLEP3 Universal stress protein B OS=Klebsiella pneumoniae (strain 342) OX=507522 GN=uspB PE=3 SV=1 && PF10625:Universal stress protein B (UspB)	-	280	308	268	1015	900	1003	328.919007996385	355.87332287554	318.585488993957	986.686213947534	950.284944362913	1053.58980759079
IUJ50_RS22420	112.040248140443	114.399739993361	104.741009008767	544.818698660408	518.874618211086	496.166905974341	-2.23582486521614	2.71515703879848e-77	4.07273555819772e-76	eutN	NC_999999999.1	4617687	4617974	+	288	protein_coding	ethanolamine utilization microcompartment protein EutN&&sp|P41792|EUTN_SALTY Bacterial microcompartment shell vertex protein EutN OS=Salmonella typhimurium (strain LT2 / SGSC1412 / ATCC 700720) OX=99287 GN=eutN PE=1 SV=1 && PF03319:Ethanolamine utilisation protein EutN/carboxysome	-	105	109	97	617	541	520	143.902065998419	146.932546187249	134.527081484388	699.753326443251	666.431311907843	637.266018549433
IUJ50_RS15435	1184.42548034183	1344.45932964675	1300.08427676861	2484.79711188069	2514.7675581321	2501.82620666293	-0.970028055308484	2.89687845044908e-77	4.3324996294327e-76	emrD	NC_999999999.1	3191455	3192639	-	1185	protein_coding	multidrug efflux MFS transporter EmrD&&sp|P31442|EMRD_ECOLI Multidrug resistance protein D OS=Escherichia coli (strain K12) OX=83333 GN=emrD PE=1 SV=2 && PF07690:Major Facilitator Superfamily	MFS_1	1110	1281	1204	2814	2622	2622	369.721619114924	419.676618277161	405.824825428463	775.636143112594	784.991499019383	780.951821134931
IUJ50_RS24065	480.172492030471	585.642705654087	538.822304076027	1369.55235271036	1300.54340534978	1364.45899142944	-1.33000865440536	4.36648168985502e-77	6.51119475516617e-76	IUJ50_RS24065	NC_999999999.1	4984242	4985300	+	1059	protein_coding	FUSC family protein&&sp|P33011|YEEA_ECOLI Inner membrane protein YeeA OS=Escherichia coli (strain K12) OX=83333 GN=yeeA PE=1 SV=2 && PF13515:Fusaric acid resistance protein-like	-	450	558	499	1551	1356	1430	167.720740621386	204.56071508066	188.20669114302	478.374623138068	454.270302393089	476.595549283429
Novel00356	163705.74123294	164884.660114101	164873.146221965	114845.485845172	117465.157099417	120582.870658668	0.483724647990047	9.0007154646794e-77	1.33822954269573e-75	-	NC_999999999.1	4218331	4218657	+	327	-	-	-	153419	157102	152688	130061	122474	126375	185183.212065312	186516.799901228	186503.775437253	129912.706786187	132876.067348636	136402.811168697
IUJ50_RS04020	1141.74348105023	1169.18633351013	1205.06150570911	482.12481275297	499.692562084983	472.312727802498	1.2738537513102	1.2640331578181e-76	1.87387371641455e-75	IUJ50_RS04020	NC_999999999.1	787406	787669	-	264	protein_coding	putative hemolysin&&sp|P0ACW3|YDBJ_ECOL6 Uncharacterized protein YdbJ OS=Escherichia coli O6:H1 (strain CFT073 / ATCC 700928 / UPEC) OX=199310 GN=ydbJ PE=3 SV=1 && PF03891:Domain of unknown function (DUF333)	-	1070	1114	1116	546	521	495	1599.74244798242	1638.19372596426	1688.45986432889	675.524354627403	700.139230725565	661.776250032103
Novel00008	1472.52897556011	1557.51572614814	1511.72590321932	712.591069398621	693.431328958623	700.35867112532	1.10829459428864	5.64152695888997e-76	8.33893343486069e-75	-	NC_999999999.1	87763	90462	+	2700	-	PF25137:Fe-containing alcohol dehydrogenase family, C-terminal|PF00171:Aldehyde dehydrogenase family|PF00465:Iron-containing alcohol dehydrogenase	Aldedh	1380	1484	1400	807	723	734	201.736991571116	213.380206524162	207.106984553285	97.6252290765561	95.0003378453473	95.9493861774941
IUJ50_RS15020	517.519241410619	516.373138318657	467.555225781402	1181.47069498805	1275.60673238585	1248.05060195084	-1.30241920291408	6.56657960261263e-76	9.67806935617617e-75	IUJ50_RS15020	NC_999999999.1	3103622	3104608	-	987	protein_coding	serine/threonine protein kinase&&sp|Q8X8H9|SRKA_ECO57 Stress response kinase A OS=Escherichia coli O157:H7 OX=83334 GN=srkA PE=3 SV=1 && PF01636:Phosphotransferase enzyme family	APH	485	492	433	1338	1330	1308	193.952241797261	193.522713296232	175.227077465079	442.783323932267	478.062969646402	467.735675807898
IUJ50_RS22480	309.444494864082	374.685386950733	309.90381015996	955.419500730245	989.794096106914	945.57962273187	-1.53926833580473	9.98791270561655e-76	1.46778891065148e-74	amiA	NC_999999999.1	4629747	4630619	-	873	protein_coding	N-acetylmuramoyl-L-alanine amidase AmiA&&sp|P36548|AMIA_ECOLI N-acetylmuramoyl-L-alanine amidase AmiA OS=Escherichia coli (strain K12) OX=83333 GN=amiA PE=1 SV=1 && PF01520:N-acetylmuramoyl-L-alanine amidase	-	290	357	287	1082	1032	991	131.115480850793	158.758858190025	131.310098453887	404.8231244427	419.388068000164	400.653845762086
IUJ50_RS00515	3616.23238998059	3754.20064180048	3609.78549604441	5707.79265500952	5813.12210901551	5854.76949049723	-0.661979457269573	1.35555317687572e-75	1.98631636033523e-74	infC	NC_999999999.1	110381	110923	+	543	protein_coding	translation initiation factor IF-3&&sp|P33318|IF3_KLEPN Translation initiation factor IF-3 OS=Klebsiella pneumoniae OX=573 GN=infC PE=3 SV=1 && PF05198:Translation initiation factor IF-3, N-terminal domain|PF00707:Translation initiation factor IF-3, C-terminal domain	-	3389	3577	3343	6464	6061	6136	2463.43981900497	2557.42616961488	2459.04808376271	3888.24671332863	3959.99895243564	3988.36986636905
Novel00240	2978.13650057121	2867.34027212718	2825.84763480353	4760.32026657741	5010.3530601381	4737.43978492809	-0.74239821282611	1.72478887607374e-75	2.52008057685702e-74	-	NC_999999999.1	2896241	2904383	+	8143	-	PF02357:Transcription termination factor nusG|PF04565:RNA polymerase Rpb2, domain 3|PF00562:RNA polymerase Rpb2, domain 6|PF04560:RNA polymerase Rpb2, domain 7|PF04561:RNA polymerase Rpb2, domain 2|PF10385:RNA polymerase beta subunit external 1 domain|PF04563:RNA polymerase beta subunit|PF00466:Ribosomal protein L10|PF00687:Ribosomal protein L1p/L10e family	RNA_pol_Rpb2_6	2791	2732	2617	5391	5224	4965	135.283745742539	130.250756557799	128.3659271026	216.240577446062	227.598476207544	215.201217006633
IUJ50_RS04410	706.387088275938	627.624261614953	694.3141112643	196.028770020438	194.697869679945	196.558428135989	1.78790214517728	2.33351712536124e-75	3.39969305332801e-74	pspC	NC_999999999.1	871734	872093	-	360	protein_coding	envelope stress response membrane protein PspC&&sp|P0AFN4|PSPC_ECO57 Phage shock protein C OS=Escherichia coli O157:H7 OX=83334 GN=pspC PE=3 SV=1 && PF04024:PspC domain	PspC	662	598	643	222	203	206	725.81461097869	644.885597210826	713.40959500587	201.420082295497	200.052578657733	201.964307417205
IUJ50_RS11425	2264.28006241925	2062.34393657756	2206.04001448361	981.026862579762	1070.35873183655	1100.15469728541	1.05236511313836	5.05516252171362e-75	7.34374612753239e-74	dnaJ	NC_999999999.1	2351473	2352606	-	1134	protein_coding	molecular chaperone DnaJ&&sp|A6T4F5|DNAJ_KLEP7 Chaperone protein DnaJ OS=Klebsiella pneumoniae subsp. pneumoniae (strain ATCC 700721 / MGH 78578) OX=272620 GN=dnaJ PE=3 SV=1 && PF00226:DnaJ domain|PF00684:DnaJ central domain|PF01556:DnaJ C terminal domain	DnaJ_C	2122	1965	2043	1111	1116	1153	738.588502611989	672.71869115001	719.591104493813	320.002447347772	349.14172770667	358.860913009766
IUJ50_RS18610	53.3524991144968	65.071411739343	43.192168663409	394.706577473586	403.782281454468	387.391853510736	-2.87320750230964	7.26229658305421e-75	1.05199553360242e-73	evgA	NC_999999999.1	3832913	3833527	-	615	protein_coding	acid-sensing system DNA-binding response regulator EvgA&&sp|P0ACZ6|EVGA_ECO57 DNA-binding transcriptional activator EvgA OS=Escherichia coli O157:H7 OX=83334 GN=evgA PE=3 SV=1 && PF00072:Response regulator receiver domain|PF00196:Bacterial regulatory proteins, luxR family	Response_reg	50	62	40	447	421	406	32.0896593167205	39.13817475527	25.9785764596455	237.402180055602	242.860898084553	233.002629821601
IUJ50_RS02080	1458.65732579034	1515.53417018728	1188.86444246033	477.709750365123	505.447178922814	483.762733324983	1.50545776604014	9.25986376119469e-75	1.33753587661701e-73	sra	NC_999999999.1	411895	412035	-	141	protein_coding	stationary-phase-induced ribosome-associated protein&&sp|Q57P89|SRA_SALCH Stationary-phase-induced ribosome-associated protein OS=Salmonella choleraesuis (strain SC-B67) OX=321314 GN=sra PE=3 SV=1 && PF08136:Ribosome hibernation factor SRA	-	1367	1444	1101	541	527	507	3826.65773558348	3975.86907723233	3118.88010628952	1253.229034179	1325.99571054555	1269.10849651547
IUJ50_RS07535	1991.11526695302	1936.39926869496	1958.7648488856	3426.9714254474	3327.12763507256	3318.59326726685	-0.775243535945312	3.30220444491216e-74	4.75630015218882e-73	odhB	NC_999999999.1	1527073	1528299	-	1227	protein_coding	2-oxoglutarate dehydrogenase complex dihydrolipoyllysine-residue succinyltransferase&&sp|P0AFG7|ODO2_ECO57 Dihydrolipoyllysine-residue succinyltransferase component of 2-oxoglutarate dehydrogenase complex OS=Escherichia coli O157:H7 OX=83334 GN=sucB PE=1 SV=2 && PF00364:Biotin-requiring enzyme|PF00198:2-oxoacid dehydrogenases acyltransferase (catalytic domain)|PF02817:e3 binding domain	Biotin_lipoyl	1866	1845	1814	3881	3469	3478	600.257084519565	583.761974399085	590.504476042077	1033.12144239585	1003.02175730354	1000.4489204506
IUJ50_RS13950	229.415746192336	208.85824090531	212.721430667289	732.017343905151	724.122618760388	683.183662841593	-1.71681413411581	5.03042652249117e-74	7.22500353230318e-73	IUJ50_RS13950	NC_999999999.1	2878116	2878706	-	591	protein_coding	YjaG family protein&&sp|P0A1U5|YJAG_SALTI Uncharacterized protein YjaG OS=Salmonella typhi OX=90370 GN=yjaG PE=4 SV=1 && PF04222:Protein of unknown function (DUF416)	-	215	199	197	829	755	716	143.58900856695	130.722272731393	133.140204355683	458.162294479261	453.221065399481	427.59778456671
Novel00388	955.009734149493	946.684086917538	1012.85635515694	377.046327922195	379.804711296839	358.766839704524	1.38505331028924	2.26005048297432e-73	3.23685196290389e-72	-	NC_999999999.1	4524493	4527679	-	3187	-	PF00117:Glutamine amidotransferase class-I|PF00958:GMP synthase C terminal domain|PF00478:IMP dehydrogenase / GMP reductase domain	GATase	895	902	938	427	396	376	110.843744771923	109.877423818491	117.557745546562	43.7620952383469	44.0822485643593	41.6404761028463
IUJ50_RS15115	116.308448069603	104.953889902166	115.539051174619	506.849162124918	508.324487341729	490.441903213099	-2.16094176571045	3.23345010544619e-73	4.61791324918652e-72	asnA	NC_999999999.1	3125131	3126123	-	993	protein_coding	aspartate--ammonia ligase&&sp|A6TG48|ASNA_KLEP7 Aspartate--ammonia ligase OS=Klebsiella pneumoniae subsp. pneumoniae (strain ATCC 700721 / MGH 78578) OX=272620 GN=asnA PE=3 SV=1 && PF03590:Aspartate-ammonia ligase	-	109	100	107	574	530	514	43.3258874581341	39.0962178385652	43.0392805621091	188.805629521703	189.355200729716	182.693785843035
IUJ50_RS10960	201.672446652798	197.313313016072	180.327304169733	648.131158536044	659.862730737943	672.687824445982	-1.77304697360226	3.63866270186942e-73	5.18202806137021e-72	coaE	NC_999999999.1	2243321	2243941	+	621	protein_coding	dephospho-CoA kinase&&sp|P63829|COAE_SALTI Dephospho-CoA kinase OS=Salmonella typhi OX=90370 GN=coaE PE=3 SV=1 && PF01121:Dephospho-CoA kinase	-	189	188	167	734	688	705	120.126942050854	117.530407906195	107.412628634778	386.061732353818	393.049686918028	400.689001629744
IUJ50_RS17835	1076.65343213055	1009.65642085884	1192.10385511009	2282.58725451727	2196.34542643879	2366.33447464686	-1.06252287111923	9.48358208487697e-73	1.34682804398673e-71	rpsI	NC_999999999.1	3681326	3681718	+	393	protein_coding	30S ribosomal protein S9&&sp|A8AQC0|RS9_CITK8 Small ribosomal subunit protein uS9 OS=Citrobacter koseri (strain ATCC BAA-895 / CDC 4225-83 / SGSC4696) OX=290338 GN=rpsI PE=3 SV=1 && PF00380:Ribosomal protein S9/S16	-	1009	962	1104	2585	2290	2480	1013.37184448352	950.312662335237	1122.03653136393	2148.42547032746	2067.25260839864	2227.25034786038
IUJ50_RS13765	299.841045023472	372.58630915269	344.457545090687	959.834563118093	1025.28089994021	936.992118590006	-1.52234260407868	1.07706444165816e-72	1.52533986570024e-71	IUJ50_RS13765	NC_999999999.1	2832936	2834225	-	1290	protein_coding	maltoporin&&sp|A6TGU6|LAMB2_KLEP7 Maltoporin 2 OS=Klebsiella pneumoniae subsp. pneumoniae (strain ATCC 700721 / MGH 78578) OX=272620 GN=lamB2 PE=3 SV=1 && PF02264:LamB porin	-	281	355	319	1087	1069	982	85.977898834404	106.837234351642	98.7714539289837	275.227692589824	293.994097722695	268.677737480734
IUJ50_RS22450	1060.6476823962	1131.40293314535	1200.74228884277	2233.13855577337	2179.0815759253	2251.83441942201	-0.974121790522322	1.16521690633788e-72	1.64558487886715e-71	eutB	NC_999999999.1	4624259	4625620	+	1362	protein_coding	ethanolamine ammonia-lyase subunit alpha&&sp|P19264|EUTB_SALTY Ethanolamine ammonia-lyase large subunit OS=Salmonella typhimurium (strain LT2 / SGSC1412 / ATCC 700720) OX=99287 GN=eutB PE=1 SV=2 && PF06751:Ethanolamine ammonia lyase large subunit (EutB)	-	994	1078	1112	2529	2272	2360	288.057703919301	307.273882306633	326.105522562819	606.490520449233	591.809368777201	611.568066598439
IUJ50_RS10510	457.764442402383	520.571293914744	471.874442647743	1185.00274489833	1187.36927420578	1148.81722075598	-1.27951006455085	2.4776410018223e-72	3.48934441089975e-71	lpxD	NC_999999999.1	2140975	2142000	-	1026	protein_coding	UDP-3-O-(3-hydroxymyristoyl)glucosamine N-acyltransferase&&sp|Q5PD75|LPXD_SALPA UDP-3-O-(3-hydroxymyristoyl)glucosamine N-acyltransferase OS=Salmonella paratyphi A (strain ATCC 9150 / SARB42) OX=295319 GN=lpxD PE=3 SV=1 && PF00132:Bacterial transferase hexapeptide (six repeats)|PF04613:UDP-3-O-[3-hydroxymyristoyl] glucosamine N-acyltransferase, LpxD	Hexapep	429	496	437	1342	1238	1204	165.036554889414	187.680136253341	170.123594454484	427.225779106301	428.078977406056	414.179911651021
IUJ50_RS18385	224.080496280887	222.502246592592	242.955948731676	705.526969578065	721.245310341473	752.837863103376	-1.66040863599893	3.57790069511406e-72	5.02491870477237e-71	yqjA	NC_999999999.1	3782334	3782996	-	663	protein_coding	DedA family general envelope maintenance protein YqjA&&sp|P0AA65|YQJA_ECO57 Inner membrane protein YqjA OS=Escherichia coli O157:H7 OX=83334 GN=yqjA PE=3 SV=1 && PF09335:VTT domain	-	210	212	225	799	752	789	125.018989464689	124.138452405783	135.549981810085	393.627603654401	402.397180261549	420.023297154614
IUJ50_RS21465	1890.81256861777	1871.32785695562	1805.4326501305	3139.10935775972	3178.46670009527	3206.00154629574	-0.774270036583904	4.13333443280664e-71	5.78895181611317e-70	trmD	NC_999999999.1	4418598	4419365	+	768	protein_coding	tRNA (guanosine(37)-N1)-methyltransferase TrmD&&sp|A6TCL5|TRMD_KLEP7 tRNA (guanine-N(1)-)-methyltransferase OS=Klebsiella pneumoniae subsp. pneumoniae (strain ATCC 700721 / MGH 78578) OX=272620 GN=trmD PE=3 SV=1 && PF01746:tRNA (Guanine-1)-methyltransferase	-	1772	1783	1672	3555	3314	3360	910.694503389992	901.309850407794	869.571959698057	1511.92650456185	1530.88264856464	1544.14458340824
IUJ50_RS00650	53.3524991144968	55.625561648148	48.5911897463351	356.737040938095	373.090991652703	373.07934660763	-2.80626127837878	1.48734376734213e-70	2.07736443537867e-69	IUJ50_RS00650	NC_999999999.1	136381	136701	-	321	protein_coding	hypothetical protein&&-- && -	-	50	53	45	404	389	391	61.4801884105393	64.0995279945747	55.9935438879042	411.082158360094	429.92746060232	429.914041557719
IUJ50_RS17335	1779.83937045961	1667.71731054542	1702.8512495549	2971.33698702151	2969.38228832074	3040.93063334659	-0.802301804318493	2.67950614395434e-70	3.7321692719364e-69	rplV	NC_999999999.1	3597899	3598231	+	333	protein_coding	50S ribosomal protein L22&&sp|B5XN99|RL22_KLEP3 Large ribosomal subunit protein uL22 OS=Klebsiella pneumoniae (strain 342) OX=507522 GN=rplV PE=3 SV=1 && PF00237:Ribosomal protein L22p/L17e	-	1668	1589	1577	3365	3096	3187	1977.06992914584	1852.5232106445	1891.55047089111	3300.60178682419	3298.43048075805	3377.90736152523
IUJ50_RS07815	49.0842991853371	49.3283282540181	66.947861428284	411.483814547407	375.009197265314	366.400176719514	-2.80375288620801	3.29866535520618e-70	4.58198173997133e-69	IUJ50_RS07815	NC_999999999.1	1582977	1583717	+	741	protein_coding	amino acid ABC transporter permease&&sp|P0AER4|GLTJ_ECOL6 Glutamate/aspartate import permease protein GltJ OS=Escherichia coli O6:H1 (strain CFT073 / ATCC 700928 / UPEC) OX=199310 GN=gltJ PE=3 SV=1 && PF00528:Binding-protein-dependent transport system inner membrane component	BPD_transp_1	46	47	62	466	391	384	24.5024686118765	24.6242858669862	33.4198083807788	205.409253418758	187.201431774812	182.903881250438
Novel00126	634.894739462512	618.178411523758	576.61545165651	167.772370738213	179.352224779063	181.291754106009	1.79303234157809	3.92713760386289e-70	5.44005127092482e-69	-	NC_999999999.1	1850779	1852666	+	1888	-	PF13589:Histidine kinase-, DNA gyrase B-, and HSP90-like ATPase|PF00183:Hsp90 protein	-	595	589	534	190	187	190	124.38992145626	121.11482309728	112.971720009431	32.8703180566975	35.1390675754535	35.5190642672598
Novel00323	84.296948600905	94.4585009119495	91.7833584097441	433.559126486645	447.901010544505	451.321051011276	-2.3000789453719	4.82422429173981e-70	6.66452783627271e-69	-	NC_999999999.1	3719329	3719649	+	321	-	PF01985:CRS1 / YhbY (CRM) domain	-	79	90	85	491	467	473	97.1386976886521	108.848255085127	105.765582899375	499.607276620808	516.13399511898	520.075042600515
IUJ50_RS03300	278.500045377673	277.078269341718	278.589487878988	796.477254767728	777.832375913476	789.096213924578	-1.50261361838192	1.41621830320495e-69	1.951148586209e-68	IUJ50_RS03300	NC_999999999.1	633692	635155	-	1464	protein_coding	mannitol dehydrogenase family protein&&sp|P77260|YDFI_ECOLI Uncharacterized oxidoreductase YdfI OS=Escherichia coli (strain K12) OX=83333 GN=ydfI PE=3 SV=1 && PF01232:Mannitol dehydrogenase Rossmann domain|PF08125:Mannitol dehydrogenase C-terminal domain	Mannitol_dh_C	261	264	258	902	811	827	70.3670992516857	70.0078667951881	70.3896982044392	201.24159750835	196.530696872432	199.376669863952
IUJ50_RS04395	769.343037231044	780.856940872116	803.374337139407	253.424581062459	278.139813828493	289.112639442741	1.52139701202044	1.84746859941551e-69	2.53839181545708e-68	IUJ50_RS04395	NC_999999999.1	868929	869990	-	1062	protein_coding	YcjF family protein&&sp|A6T814|Y1274_KLEP7 UPF0283 membrane protein KPN78578_12740 OS=Klebsiella pneumoniae subsp. pneumoniae (strain ATCC 700721 / MGH 78578) OX=272620 GN=KPN78578_12740 PE=3 SV=1 && PF05128:Domain of unknown function (DUF697)	-	721	744	744	287	290	303	267.966785045643	271.977146604419	279.82009051025	88.2692985475761	96.8777620618563	100.699662905073
IUJ50_RS15290	637.028839427092	599.286711341368	584.174081172607	1344.82800333841	1634.31118194398	1531.43823863234	-1.30819561592637	3.51726856544938e-69	4.81960854779144e-68	rpmH	NC_999999999.1	3161174	3161314	-	141	protein_coding	50S ribosomal protein L34&&sp|A7ZTQ9|RL34_ECO24 Large ribosomal subunit protein bL34 OS=Escherichia coli O139:H28 (strain E24377A / ETEC) OX=331111 GN=rpmH PE=3 SV=1 && PF00468:Ribosomal protein L34	-	597	571	541	1523	1704	1605	1671.18849169227	1572.1753761078	1532.52873524308	3528.03663411204	4287.47000146036	4017.5919860105
IUJ50_RS22225	591.145690188625	527.918066207895	558.258779974561	1272.42098017771	1241.07903135886	1314.842300832	-1.19076207252647	4.93632708743937e-69	6.74587017070555e-68	ppx	NC_999999999.1	4575489	4577021	-	1533	protein_coding	exopolyphosphatase&&sp|P0A270|PPX_SALTI Exopolyphosphatase OS=Salmonella typhi OX=90370 GN=ppx PE=3 SV=2 && PF02541:Ppx/GppA phosphatase family|PF21447:Ppx/GppA phosphatase, domain III	-	554	503	517	1441	1294	1378	142.638849651661	127.382516567441	134.703494426396	307.0252695698	299.462701492995	317.261203755334
IUJ50_RS21580	494.044141800241	485.936510247029	532.343478776516	1151.44827075068	1196.00119946252	1171.71723180094	-1.21857049202757	5.15587140352215e-69	7.02695376770357e-68	pssA	NC_999999999.1	4442437	4443792	-	1356	protein_coding	CDP-diacylglycerol--serine O-phosphatidyltransferase&&sp|P23830|PSS_ECOLI CDP-diacylglycerol--serine O-phosphatidyltransferase OS=Escherichia coli (strain K12) OX=83333 GN=pssA PE=1 SV=2 && PF13091:PLD-like domain	-	463	463	493	1304	1247	1228	134.769469648076	132.557802487027	145.217081299451	314.101635151074	326.255153563181	319.630770910294
IUJ50_RS03000	240.086246015236	206.759163107267	218.120451750215	717.889144264038	672.33106721991	730.89201918528	-1.67391563023075	5.61528910114984e-69	7.63257794713933e-68	IUJ50_RS03000	NC_999999999.1	581274	582698	-	1425	protein_coding	GGDEF domain-containing protein&&sp|Q8XAZ4|DGCF_ECO57 Probable diguanylate cyclase DgcF OS=Escherichia coli O157:H7 OX=83334 GN=dgcF PE=3 SV=2 && PF00990:Diguanylate cyclase, GGDEF domain	GGDEF	225	197	202	813	701	766	62.3214962519467	53.670464770512	56.6196237470485	186.349390504966	174.523442226482	189.724671822069
IUJ50_RS17425	2388.05786036488	2217.67569363277	2316.18004457531	3992.0994110919	3795.16980454948	4070.47696324335	-0.776772192704074	6.26778094029957e-69	8.49669769179647e-68	rpsK	NC_999999999.1	3606034	3606423	+	390	protein_coding	30S ribosomal protein S11&&sp|A6TEV0|RS11_KLEP7 Small ribosomal subunit protein uS11 OS=Klebsiella pneumoniae subsp. pneumoniae (strain ATCC 700721 / MGH 78578) OX=272620 GN=rpsK PE=3 SV=1 && PF00411:Ribosomal protein S11	-	2238	2113	2145	4521	3957	4266	2264.98689198742	2103.38554191892	2196.81337186878	3786.36254493946	3599.58190412422	3860.70083095652
IUJ50_RS11600	408.680143217046	391.478009335079	435.161099283846	1022.52844902553	1003.22153539519	1036.22549978487	-1.30999226061156	7.83312796323867e-69	1.05903890062987e-67	deoA	NC_999999999.1	2388607	2389929	-	1323	protein_coding	thymidine phosphorylase&&sp|A6THZ7|TYPH_KLEP7 Thymidine phosphorylase OS=Klebsiella pneumoniae subsp. pneumoniae (strain ATCC 700721 / MGH 78578) OX=272620 GN=deoA PE=3 SV=1 && PF00591:Glycosyl transferase family, a/b domain|PF02885:Glycosyl transferase family, helical bundle domain|PF07831:Pyrimidine nucleoside phosphorylase C-terminal domain	Glycos_trans_3N	383	373	403	1158	1046	1086	114.263927494436	109.4543388436	121.667805794423	285.89134681398	280.493277404898	289.720940301281
IUJ50_RS25045	1936.69571785623	1778.96843384172	2058.10683681144	931.578163835868	884.292787413348	934.129617209385	1.06961691320788	1.38763835764873e-68	1.87109746629762e-67	pyk	NC_999999999.1	5216518	5217960	-	1443	protein_coding	pyruvate kinase&&sp|Q8ZNW0|KPYK2_SALTY Pyruvate kinase II OS=Salmonella typhimurium (strain LT2 / SGSC1412 / ATCC 700720) OX=99287 GN=pykA PE=1 SV=3 && PF00224:Pyruvate kinase, barrel domain|PF02887:Pyruvate kinase, alpha/beta domain	PK	1815	1695	1906	1055	922	979	496.455716851093	456.023649422823	527.578439712957	238.802255235994	226.681045263784	239.456298925915
IUJ50_RS11865	494.044141800241	496.431899237246	470.794638431158	115.67463456161	113.174131144008	127.85839500108	2.03507858195548	1.53409654649176e-68	2.06309535562686e-67	IUJ50_RS11865	NC_999999999.1	2434783	2435415	+	633	protein_coding	fumarylacetoacetate hydrolase family protein&&sp|Q46978|HPAG_ECOLX 4-hydroxyphenylacetate degradation bifunctional isomerase/decarboxylase OS=Escherichia coli OX=562 GN=hpaG PE=3 SV=1 && PF01557:Fumarylacetoacetate (FAA) hydrolase C-terminal	FAA_hydrolase	463	473	436	131	118	134	288.700475265074	290.095789263473	275.114355919801	67.595826260305	66.1346278288587	74.7155492400647
IUJ50_RS21460	1741.42557109718	1803.10782851921	1895.05640010707	3162.06768217653	3093.10655033411	3199.32237640763	-0.797648036493834	2.0745439379951e-68	2.78252321842201e-67	rimM	NC_999999999.1	4418018	4418566	+	549	protein_coding	ribosome maturation factor RimM&&sp|A6TCL6|RIMM_KLEP7 Ribosome maturation factor RimM OS=Klebsiella pneumoniae subsp. pneumoniae (strain ATCC 700721 / MGH 78578) OX=272620 GN=rimM PE=3 SV=1 && PF24986:RimM PRC barrel domain|PF01782:RimM N-terminal domain	RimM	1632	1718	1755	3581	3225	3353	1173.32419901661	1214.88399145589	1276.83638603401	2130.51340924582	2084.04931332049	2155.61458783985
IUJ50_RS12105	87.4980985477748	94.4585009119495	90.7035541931589	443.27226373991	462.287552639082	419.833535824443	-2.28102453409028	3.92839167877362e-68	5.25513082094518e-67	IUJ50_RS12105	NC_999999999.1	2486959	2487276	-	318	protein_coding	hypothetical protein&&-- && -	-	82	90	84	502	482	440	101.778711908315	109.875125416119	105.50733175356	515.618976605504	537.737761388758	488.354800862265
IUJ50_RS21660	187.800796883029	240.34440787596	224.599277049727	791.17917990231	683.840300895572	732.800353439027	-1.7583623275051	4.56949151342198e-68	6.09666367711828e-67	rnc	NC_999999999.1	4460710	4461390	+	681	protein_coding	ribonuclease III&&sp|B5XNH0|RNC_KLEP3 Ribonuclease 3 OS=Klebsiella pneumoniae (strain 342) OX=507522 GN=rnc PE=3 SV=1 && PF14622:Ribonuclease-III-like|PF00035:Double-stranded RNA binding motif	-	176	229	208	896	713	768	102.008361951302	130.548643874247	121.99631059904	429.747335960864	371.443732339916	398.037521311526
Novel00326	24.5421495926685	24.1393946774982	30.2345180643863	311.703404582049	296.362767148291	320.600154629574	-3.55811500349592	9.26328285769138e-68	1.23267307318885e-66	-	NC_999999999.1	3739506	3739583	+	78	-	-	-	23	23	28	353	309	336	116.386725906413	114.476733232691	143.38175853689	1478.19727755323	1405.44706643212	1520.38851289427
IUJ50_RS24835	11.7375498051893	12.5944667882599	22.6758885482897	293.160142553088	313.626617661784	355.904338323903	-4.35897903561364	1.82596478452156e-67	2.42346635013725e-66	IUJ50_RS24835	NC_999999999.1	5178925	5178998	+	74	protein_coding	tRNA-Cys&&-- && -	-	11	12	21	332	327	373	58.6720392642201	62.9554772654517	113.349092897406	1465.40834160931	1567.71332443006	1779.04534242865
IUJ50_RS01745	785.348786965393	768.262474083856	763.421581125754	1542.62279831399	1578.68321917828	1552.42991542356	-1.01217108115804	2.15646319034666e-67	2.85463926241711e-66	IUJ50_RS01745	NC_999999999.1	338429	338728	+	300	protein_coding	DUF406 domain-containing protein&&sp|P32162|YIIS_ECOLI UPF0381 protein YiiS OS=Escherichia coli (strain K12) OX=83333 GN=yiiS PE=1 SV=1 && PF04175:Protein of unknown function (DUF406)	-	736	732	707	1747	1646	1627	968.337559541358	947.270081254164	941.301244794682	1902.05883119045	1946.52144514658	1914.15103787064
IUJ50_RS24925	466.300842260702	507.976827126484	466.475421564817	1090.52040979839	1229.5697976832	1197.47974422654	-1.2867989595515	2.19005022086187e-67	2.89155068223168e-66	otsB	NC_999999999.1	5193052	5193840	+	789	protein_coding	trehalose-phosphatase&&sp|E1WGG9|OTSB_SALTS Trehalose-phosphate phosphatase OS=Salmonella typhimurium (strain SL1344) OX=216597 GN=otsB PE=1 SV=1 && PF02358:Trehalose-phosphatase	-	437	484	432	1235	1282	1255	218.61232926908	238.150968920513	218.694175975875	511.260511016213	576.44999345756	561.40545418862
IUJ50_RS07255	180.331447006999	179.471151732704	204.082996934608	727.602281517303	603.275665165939	761.425367245239	-1.89246825466331	2.67195780837293e-67	3.51865612687033e-66	hutG	NC_999999999.1	1477512	1478468	-	957	protein_coding	formimidoylglutamase&&sp|A6T6K8|HUTG_KLEP7 Formimidoylglutamase OS=Klebsiella pneumoniae subsp. pneumoniae (strain ATCC 700721 / MGH 78578) OX=272620 GN=hutG PE=3 SV=1 && PF00491:Arginase family	-	169	171	189	824	629	798	69.701959061303	69.3694365479821	78.8824408251541	281.233835146131	233.178940301214	294.307180787527
IUJ50_RS16125	199.538346688218	191.016079621942	197.604171635096	617.22572182111	644.517085837061	643.108643512896	-1.69523499299777	4.22521458261349e-67	5.54969894659337e-66	IUJ50_RS16125	NC_999999999.1	3329801	3330163	-	363	protein_coding	YibL family ribosome-associated protein&&sp|P0ADL0|YIBL_ECO57 Uncharacterized protein YibL OS=Escherichia coli O157:H7 OX=83334 GN=yibL PE=4 SV=1 && PF10928:Protein of unknown function (DUF2810)	-	187	182	183	699	672	674	203.331750397765	194.647467357921	201.360804934629	628.959738773966	656.769936203217	655.334718121782
IUJ50_RS22265	209.141796528828	206.759163107267	203.003192718022	673.738520385561	644.517085837061	642.154476386023	-1.66365362545996	4.33011160485112e-67	5.67278186992124e-66	IUJ50_RS22265	NC_999999999.1	4585866	4586567	+	702	protein_coding	DnaA inactivator Hda&&sp|B5XNQ6|HDA_KLEP3 DnaA regulatory inactivator Hda OS=Klebsiella pneumoniae (strain 342) OX=507522 GN=hda PE=3 SV=1 && PF22688:Hda, lid domain	-	196	197	188	763	672	673	110.201924046652	108.946456264928	106.967343670378	355.009292657574	339.611804617903	338.366887955636
IUJ50_RS17325	4383.44132724706	4079.5577004972	4171.28368866872	6734.7361664229	6443.252652758	6755.50325826603	-0.657976895603476	8.30311234820234e-67	1.08496854653056e-65	rplB	NC_999999999.1	3596768	3597589	+	822	protein_coding	50S ribosomal protein L2&&sp|B5XN97|RL2_KLEP3 Large ribosomal subunit protein uL2 OS=Klebsiella pneumoniae (strain 342) OX=507522 GN=rplB PE=3 SV=1 && PF00181:Ribosomal Proteins L2, RNA binding domain|PF03947:Ribosomal Proteins L2, C-terminal domain	Ribosomal_L2_C	4108	3887	3863	7627	6718	7080	1972.55370050971	1835.80571468775	1877.0825161533	3030.63911554104	2899.47119504366	3039.98433104772
IUJ50_RS22460	638.095889409382	628.673800513975	675.957439582351	1490.52506213739	1339.86662040829	1490.40905217677	-1.15377758414136	8.82182315291161e-67	1.14978517699902e-65	eutL	NC_999999999.1	4626550	4627209	+	660	protein_coding	ethanolamine utilization microcompartment protein EutL&&sp|P0A1D0|EUTL_SALTI Bacterial microcompartment shell protein EutL OS=Salmonella typhi OX=90370 GN=eutL PE=3 SV=1 && -	-	598	599	626	1688	1397	1562	357.62466687607	352.344000665204	378.844399666626	835.373707407367	750.936280478782	835.30868892941
IUJ50_RS15140	232.616896139206	214.105935400419	226.758885482897	723.187219129456	683.840300895572	668.871155938487	-1.62476301375272	1.08912918708475e-66	1.41586794321017e-65	atpI	NC_999999999.1	3130900	3131280	+	381	protein_coding	F0F1 ATP synthase subunit I&&sp|P0ABC1|ATPZ_ECOL6 ATP synthase protein I OS=Escherichia coli O6:H1 (strain CFT073 / ATCC 700928 / UPEC) OX=199310 GN=atpI PE=3 SV=2 && PF03899:ATP synthase I chain	-	218	204	210	819	713	701	225.840452734526	207.868741207187	220.153093816484	702.119801659978	663.919112135125	649.38603852669
IUJ50_RS12895	203.806546617378	194.164696319007	214.88103910046	739.964456203277	619.580412873127	740.433690454017	-1.77769627087737	1.41020853181677e-66	1.82858241849387e-65	cycA	NC_999999999.1	2656766	2658169	-	1404	protein_coding	D-serine/D-alanine/glycine transporter&&sp|A0A0H2VDI7|CYCA_ECOL6 D-serine/D-alanine/glycine transporter OS=Escherichia coli O6:H1 (strain CFT073 / ATCC 700928 / UPEC) OX=199310 GN=cycA PE=1 SV=1 && PF00324:Amino acid permease	AA_permease	191	185	199	838	646	776	53.6953252370167	51.1550619518064	56.6130356127799	194.952678405667	163.236031088665	195.076303903101
IUJ50_RS16435	93.9003984415144	110.201584397274	104.741009008767	458.283475858593	441.187290900369	478.991897690614	-2.15780772384411	4.84143581786064e-66	6.26175499912078e-65	IUJ50_RS16435	NC_999999999.1	3395975	3396514	+	540	protein_coding	cellulose biosynthesis protein BcsO&&-- && -	-	88	105	97	519	460	502	64.3219393415153	75.4882806099629	71.7477767916739	313.924993127216	302.214076133193	328.110298781349
IUJ50_RS00545	802.421586682032	817.590802337874	767.740797992095	1563.81509777566	1612.25181739896	1690.78414882026	-1.02680500428337	1.41879354668402e-65	1.83035198007328e-64	ihfA	NC_999999999.1	115318	115617	+	300	protein_coding	integration host factor subunit alpha&&sp|B5XQD2|IHFA_KLEP3 Integration host factor subunit alpha OS=Klebsiella pneumoniae (strain 342) OX=507522 GN=ihfA PE=3 SV=1 && PF00216:Bacterial DNA-binding protein	-	752	779	711	1771	1681	1772	989.388376053127	1008.09206734562	946.626852968909	1928.18900402878	1987.91163383438	2084.74224899002
IUJ50_RS03465	251.823795820425	300.168125120195	308.824005943374	849.4580034219	810.441871327851	799.592052320189	-1.51497354343083	2.7096293949388e-65	3.48675660719282e-64	mqo	NC_999999999.1	664736	666346	-	1611	protein_coding	malate dehydrogenase (quinone)&&sp|A7MNG1|MQO_CROS8 Probable malate:quinone oxidoreductase OS=Cronobacter sakazakii (strain ATCC BAA-894) OX=290339 GN=mqo PE=3 SV=1 && PF06039:Malate:quinone oxidoreductase (Mqo)	-	236	286	286	962	845	838	57.8211440500163	68.9214629032702	70.90893565312	195.043655109233	186.085179256168	183.593957385277
IUJ50_RS14700	1029.70323290979	1003.35918746471	957.786340111095	1857.85825280632	1918.2056126103	1917.8759250162	-0.928535753938434	3.23049194455376e-65	4.14647953389559e-64	rpmE	NC_999999999.1	3037044	3037256	-	213	protein_coding	50S ribosomal protein L31&&sp|A6TGC6|RL31_KLEP7 Large ribosomal subunit protein bL31 OS=Klebsiella pneumoniae subsp. pneumoniae (strain ATCC 700721 / MGH 78578) OX=272620 GN=rpmE PE=3 SV=1 && PF01197:Ribosomal protein L31	-	965	956	887	2104	2000	2010	1788.20756460007	1742.45785745975	1663.31494737312	3226.40162276152	3331.20230887782	3330.62976541979
IUJ50_RS13830	223.013446298597	208.85824090531	255.913599330698	777.933992738767	682.881198089267	721.350347916542	-1.66714470246281	3.43441041793811e-65	4.38995108527299e-64	lysC	NC_999999999.1	2846881	2848230	+	1350	protein_coding	lysine-sensitive aspartokinase 3&&sp|P08660|AK3_ECOLI Lysine-sensitive aspartokinase 3 OS=Escherichia coli (strain K12) OX=83333 GN=lysC PE=1 SV=2 && PF22468:ACT domain|PF00696:Amino acid kinase family	AA_kinase	209	199	237	881	712	756	61.1058423744396	57.22730606241	70.1205076273266	213.154465468267	187.109932353768	197.650506676255
IUJ50_RS14220	378.802743712927	424.013715204751	483.752289030181	1078.15823511241	1120.23207776441	1085.84219038231	-1.35226770650521	3.43749621470094e-65	4.38995108527299e-64	IUJ50_RS14220	NC_999999999.1	2934146	2934958	+	813	protein_coding	dienelactone hydrolase family protein&&sp|Q9L6M9|DLHH_SALTY Putative carboxymethylenebutenolidase OS=Salmonella typhimurium (strain LT2 / SGSC1412 / ATCC 700720) OX=99287 GN=ysgA PE=3 SV=1 && PF01738:Dienelactone hydrolase family	-	355	404	448	1221	1168	1138	172.348705296999	192.918916392778	220.098935613824	490.543373856191	509.686245517749	494.039440778374
IUJ50_RS17355	808.823886575772	816.541263438852	787.177273890629	1585.8904097149	1614.17002301157	1569.60492370729	-0.98317993724899	6.55297527620817e-65	8.34763433426518e-64	rpsQ	NC_999999999.1	3599561	3599815	+	255	protein_coding	30S ribosomal protein S17&&sp|A6TEW3|RS17_KLEP7 Small ribosomal subunit protein uS17 OS=Klebsiella pneumoniae subsp. pneumoniae (strain ATCC 700721 / MGH 78578) OX=272620 GN=rpsQ PE=3 SV=1 && PF00366:Ribosomal protein S17	-	758	778	729	1796	1683	1645	1173.27344970005	1184.46821474725	1141.87304676816	2300.47992243378	2341.50210291022	2276.85632690784
IUJ50_RS01450	37.3467493801478	49.3283282540181	41.0325602302386	316.118466969896	332.808673787887	334.91266153268	-2.94407962470638	6.56959999821377e-65	8.34783759171525e-64	ydgT	NC_999999999.1	285872	286087	-	216	protein_coding	transcription modulator YdgT&&sp|Q57PH6|YDGT_SALCH Transcription modulator YdgT OS=Salmonella choleraesuis (strain SC-B67) OX=321314 GN=ydgT PE=3 SV=2 && PF05321:Haemolysin expression modulating protein	HHA	35	47	38	358	347	351	63.9564737770749	84.4749806825776	70.2684411877218	541.354275238647	569.936328359881	573.53941669449
IUJ50_RS16595	2552.38355763753	2545.13183012753	2546.17834270796	1456.08757551218	1393.57637756138	1504.72155907988	0.811719837574295	8.4318688583098e-65	1.06873937779077e-63	prlC	NC_999999999.1	3443149	3445191	+	2043	protein_coding	oligopeptidase A&&sp|P27237|OPDA_SALTY Oligopeptidase A OS=Salmonella typhimurium (strain LT2 / SGSC1412 / ATCC 700720) OX=99287 GN=prlC PE=1 SV=1 && PF01432:Peptidase family M3|PF19310:Neurolysin/Thimet oligopeptidase, N-terminal domain	Peptidase_M3	2392	2425	2358	1649	1453	1577	462.128791264231	460.8158098909	461.005289090604	263.635921502777	252.317785455773	272.441480515745
IUJ50_RS03720	132.314197803952	113.350201094339	130.656310206812	483.00782523054	540.933982756104	496.166905974341	-2.0142605466973	8.81471092985847e-65	1.11447841432375e-63	IUJ50_RS03720	NC_999999999.1	722556	722948	+	393	protein_coding	DUF1398 domain-containing protein&&sp|P76156|YDFO_ECOLI Uncharacterized protein YdfO OS=Escherichia coli (strain K12) OX=83333 GN=ydfO PE=1 SV=2 && PF07166:Protein of unknown function (DUF1398)	-	124	108	121	547	564	520	124.537273256647	106.687908037636	122.976829977387	454.618465094437	509.139943727876	467.004105196531
IUJ50_RS05550	2135.16701456216	2163.09967088364	2315.10024035872	1169.10852030207	1204.63312471927	1206.0672483684	0.885672466998923	1.88192442969693e-64	2.37347185536404e-63	pepT	NC_999999999.1	1092874	1094106	-	1233	protein_coding	peptidase T&&sp|B5XSP2|PEPT_KLEP3 Peptidase T OS=Klebsiella pneumoniae (strain 342) OX=507522 GN=pepT PE=3 SV=1 && PF07687:Peptidase dimerisation domain|PF01546:Peptidase family M20/M25/M40	Peptidase_M20	2001	2061	2144	1324	1256	1264	640.551761557924	648.93158013403	694.531868950329	350.733463482919	361.390872380156	361.821110587977
IUJ50_RS06415	224.080496280887	206.759163107267	239.71653608192	783.232067604184	663.699141963164	854.933745678865	-1.7800862989299	2.05162674065641e-64	2.58107880276129e-63	ompK35	NC_999999999.1	1281411	1282490	+	1080	protein_coding	porin OmpK35&&sp|J9RX10|YEDS_ECOLX Outer membrane protein YedS OS=Escherichia coli OX=562 GN=yedS PE=2 SV=1 && PF00267:Gram-negative porin	Porin_1	210	197	222	887	692	896	76.7477685324899	70.8151965722033	82.1031260193381	268.25767717133	227.317544221924	292.815565446304
IUJ50_RS14160	473.770192136732	505.87774932844	459.996596265306	1092.28643475352	1135.5777226653	1091.56719314355	-1.20472782025743	2.59198496683154e-64	3.25281281728612e-63	fre	NC_999999999.1	2923017	2923718	-	702	protein_coding	NAD(P)H-flavin reductase&&sp|Q9L6L9|FRE_SALTY NAD(P)H-flavin reductase OS=Salmonella typhimurium (strain LT2 / SGSC1412 / ATCC 700720) OX=99287 GN=fre PE=1 SV=3 && PF00175:Oxidoreductase NAD-binding domain	NAD_binding_1	444	482	426	1237	1184	1144	249.641093248539	266.55934984617	242.383448955219	575.552418109331	598.363655755352	575.173432126668
IUJ50_RS20495	266.762495572484	222.502246592592	265.631837279965	751.443618411681	746.181983305406	723.25868217029	-1.5576218718963	2.77571899555351e-64	3.47478896480402e-63	queF	NC_999999999.1	4216654	4217499	-	846	protein_coding	NADPH-dependent 7-cyano-7-deazaguanine reductase QueF&&sp|A6TD67|QUEF_KLEP7 NADPH-dependent 7-cyano-7-deazaguanine reductase OS=Klebsiella pneumoniae subsp. pneumoniae (strain ATCC 700721 / MGH 78578) OX=272620 GN=queF PE=3 SV=1 && PF14489:QueF-like protein|PF14819:Nitrile reductase, 7-cyano-7-deazaguanine-reductase N-term	-	250	212	246	851	778	758	116.637946098009	97.2858084456665	116.143582523043	328.557581049392	326.257009109562	316.234135555136
IUJ50_RS23210	612.486689834423	630.772878312018	645.722921517965	1318.33762901133	1331.23469515155	1445.56319721371	-1.11605080459127	3.31778420876067e-64	4.14314431980704e-63	rcsD	NC_999999999.1	4776970	4779627	-	2658	protein_coding	phosphotransferase RcsD&&sp|P39838|RCSD_ECOLI Phosphotransferase RcsD OS=Escherichia coli (strain K12) OX=83333 GN=rcsD PE=1 SV=3 && PF16359:RcsD-ABL domain|PF01627:Hpt domain	Hpt	574	601	598	1493	1388	1515	85.2367993633974	87.7815994451875	89.8621243845357	183.466648079542	185.261470166643	201.172012801332
IUJ50_RS06810	610.352589869844	560.453772077567	679.196852232107	1433.12925109537	1345.62123724613	1400.71734225064	-1.17660955265473	5.60431542431938e-64	6.98129710105633e-63	IUJ50_RS06810	NC_999999999.1	1378234	1378797	-	564	protein_coding	TetR/AcrR family transcriptional regulator&&sp|P75811|RCDA_ECOLI HTH-type transcriptional regulator RcdA OS=Escherichia coli (strain K12) OX=83333 GN=rcdA PE=1 SV=3 && -	-	572	534	629	1623	1403	1468	400.301431008367	367.575153608391	445.453130530451	939.921775634247	882.529403176187	918.664335741965
IUJ50_RS18725	139.783547679982	173.173918338574	142.53415658925	560.71292325666	534.220263111968	600.171122803578	-1.89496390969648	5.70047912390923e-64	7.08368361721074e-63	IUJ50_RS18725	NC_999999999.1	3851862	3852482	-	621	protein_coding	TIGR04211 family SH3 domain-containing protein&&sp|P0ADU0|YGIM_ECO57 Uncharacterized protein YgiM OS=Escherichia coli O157:H7 OX=83334 GN=ygiM PE=3 SV=1 && -	-	131	165	132	635	557	629	83.2625894638193	103.151687790011	84.9009998789865	333.990735755687	318.210284321718	357.494158900864
IUJ50_RS09360	492.977091817951	500.630054833332	583.094276956022	1215.02516913569	1290.95237728673	1202.2505798609	-1.23409992249547	6.3193938566021e-64	7.83357624767057e-63	IUJ50_RS09360	NC_999999999.1	1920487	1920816	+	330	protein_coding	cytochrome o ubiquinol oxidase subunit IV&&sp|P0ABJ7|CYOD_ECO57 Cytochrome bo(3) ubiquinol oxidase subunit 4 OS=Escherichia coli O157:H7 OX=83334 GN=cyoD PE=3 SV=1 && PF03626:Prokaryotic Cytochrome C oxidase subunit IV	-	462	477	540	1376	1346	1260	552.583933433927	561.162231443413	653.597366836991	1361.93628127078	1447.04399931917	1347.61709097446
IUJ50_RS21645	185.666696918449	212.006857602375	178.167695736562	618.10873429868	619.580412873127	624.025300975422	-1.69210686341858	1.18670269550542e-63	1.4674591868811e-62	rseC	NC_999999999.1	4457006	4457485	+	480	protein_coding	SoxR-reducing system protein RseC&&sp|P46187|RSEC_ECOLI Protein RseC OS=Escherichia coli (strain K12) OX=83333 GN=rseC PE=1 SV=1 && PF04246:Positive regulator of sigma(E), RseC/MucC	-	174	202	165	700	646	654	143.079768478428	163.378207320134	137.300835741799	476.33127569881	477.465390934344	480.890741689995
IUJ50_RS00565	404.411943287886	384.131237041928	398.447755919948	928.929126403159	984.039479269084	968.479633776839	-1.27925572451515	1.61236458067123e-63	1.98897528564553e-62	IUJ50_RS00565	NC_999999999.1	118519	119952	+	1434	protein_coding	gluconate:proton symporter&&-- && -	-	379	366	369	1052	1026	1015	104.318246050736	99.0868285830715	102.77978118671	239.617693740657	253.833434510997	249.819765237596
IUJ50_RS08660	293.438745129733	268.681958149545	242.955948731676	15.0112121186822	14.3865420945772	10.4958383956111	4.33102469943095	1.69037095527355e-63	2.08014095709633e-62	IUJ50_RS08660	NC_999999999.1	1769066	1771789	+	2724	protein_coding	cation-transporting P-type ATPase&&sp|P63688|CTPF_MYCBO Probable cation-transporting ATPase F OS=Mycobacterium bovis (strain ATCC BAA-935 / AF2122/97) OX=233413 GN=ctpF PE=3 SV=1 && PF00122:E1-E2 ATPase|PF00690:Cation transporter/ATPase, N-terminus|PF00689:Cation transporting ATPase, C-terminus|PF00702:haloacid dehalogenase-like hydrolase	E1-E2_ATPase	275	256	225	17	15	11	39.8470163872273	36.4852105150733	32.9917907269039	2.03842207347508	1.95359606770643	1.42526456198789
IUJ50_RS09140	352.126494155679	379.933081445841	366.053629422391	925.397076492881	881.415478994433	938.900452843754	-1.32213743653481	2.24660701348813e-63	2.75794129742974e-62	IUJ50_RS09140	NC_999999999.1	1872475	1873545	-	1071	protein_coding	LacI family DNA-binding transcriptional regulator&&sp|P06220|LACI_KLEPN Lactose operon repressor (Fragment) OS=Klebsiella pneumoniae OX=573 GN=lacI PE=4 SV=1 && PF13377:Periplasmic binding protein-like domain|PF00356:Bacterial regulatory proteins, lacI family	LacI	330	362	339	1048	919	984	121.617112200344	131.220924757775	126.427252875565	319.612758340042	304.422436207239	324.276541565684
IUJ50_RS07635	419.350643039945	396.725703830188	393.048734837022	88.3012477569543	73.8509160854965	93.5083784336259	2.24058605920646	2.86642234688827e-63	3.51032881611679e-62	kdpB	NC_999999999.1	1548743	1550791	+	2049	protein_coding	potassium-transporting ATPase subunit KdpB&&sp|A6T6D8|KDPB_KLEP7 Potassium-transporting ATPase ATP-binding subunit OS=Klebsiella pneumoniae subsp. pneumoniae (strain ATCC 700721 / MGH 78578) OX=272620 GN=kdpB PE=3 SV=1 && PF00702:haloacid dehalogenase-like hydrolase|PF00122:E1-E2 ATPase	E1-E2_ATPase	393	378	364	100	77	98	75.7043456179089	71.619920695836	70.9561264794565	15.9408082225078	13.3321251995864	16.8808387839652
IUJ50_RS06290	167.52684721952	186.817924025856	168.449457787295	578.373172808051	572.584375364174	580.13361313923	-1.7269281008069	1.05109183770605e-62	1.28410496799269e-61	matP	NC_999999999.1	1250614	1251066	-	453	protein_coding	macrodomain Ter protein MatP&&sp|A6T750|MATP_KLEP7 Macrodomain Ter protein OS=Klebsiella pneumoniae subsp. pneumoniae (strain ATCC 700721 / MGH 78578) OX=272620 GN=matP PE=3 SV=1 && PF06303:MatP N-terminal domain|PF17414:MatP C-terminal ribbon-helix-helix domain	-	157	178	156	655	597	608	136.795454981278	152.547745868383	137.548820393951	472.275474865045	467.54858366359	473.71297721209
IUJ50_RS00500	59.7547990082364	65.071411739343	47.5113855297499	350.555953595108	340.481496238328	370.216845227009	-2.62092447743118	1.48075990321662e-62	1.80467613204525e-61	IUJ50_RS00500	NC_999999999.1	106754	107512	+	759	protein_coding	DUF481 domain-containing protein&&sp|P76206|YDIY_ECOLI Uncharacterized protein YdiY OS=Escherichia coli (strain K12) OX=83333 GN=ydiY PE=3 SV=1 && PF04338:Protein of unknown function, DUF481	-	56	62	44	397	355	388	29.1216829214191	31.7127502957721	23.1548181488145	170.844509499652	165.934692085505	180.426304795753
IUJ50_RS03290	1014.76453315773	1029.59765994025	1076.56480393547	430.910089053937	472.837683508439	441.779379742539	1.21447858399338	1.81958556738911e-62	2.21230187689755e-61	IUJ50_RS03290	NC_999999999.1	632220	632651	-	432	protein_coding	universal stress protein&&sp|Q8FK07|USPG_ECOL6 Universal stress protein G OS=Escherichia coli O6:H1 (strain CFT073 / ATCC 700928 / UPEC) OX=199310 GN=uspG PE=3 SV=2 && PF00582:Universal stress protein family	Usp	951	981	997	488	493	463	868.894379457118	881.595277123496	921.810998212614	368.967718319078	404.868313950175	378.274572549215
IUJ50_RS17330	1628.31827297444	1535.47540926869	1577.59396043101	2657.86755748432	2707.54722219944	2734.64298562012	-0.772562311267383	3.5912413773904e-62	4.3558836802319e-61	rpsS	NC_999999999.1	3597606	3597884	+	279	protein_coding	30S ribosomal protein S19&&sp|A7MPI3|RS19_CROS8 Small ribosomal subunit protein uS19 OS=Cronobacter sakazakii (strain ATCC BAA-894) OX=290339 GN=rpsS PE=3 SV=1 && PF00203:Ribosomal protein S19	-	1526	1463	1461	3010	2823	2866	2158.84045678488	2035.74847064287	2091.58966197477	3523.82707183636	3589.69286223284	3625.6166931269
Novel00287	375.601593766058	383.081698142906	344.457545090687	882.129465091973	933.207030534911	943.671288478122	-1.32173170012496	3.90095587493879e-62	4.72024971024813e-61	-	NC_999999999.1	3278334	3280375	+	2042	-	PF13328:HD domain|PF04607:Region found in RelA / SpoT proteins|PF00625:Guanylate kinase|PF01192:RNA polymerase Rpb6	-	352	365	319	999	973	989	68.038878049791	69.3938720592496	62.3972456260475	159.794580469493	169.047097774882	170.94266047189
IUJ50_RS23650	2881.03495218283	2846.34949414674	2876.59843298304	1736.88554337929	1735.01697660602	1746.12584217893	0.721494654047376	1.11030879108035e-61	1.34030132637557e-60	fbaB	NC_999999999.1	4879819	4880871	+	1053	protein_coding	class I fructose-bisphosphate aldolase&&sp|P0A992|ALF1_ECOL6 Fructose-bisphosphate aldolase class 1 OS=Escherichia coli O6:H1 (strain CFT073 / ATCC 700928 / UPEC) OX=199310 GN=fbaB PE=3 SV=2 && PF01791:DeoC/LacD family aldolase	-	2700	2712	2664	1967	1809	1830	1012.05848614272	999.874075771524	1010.5000125457	610.138295026168	609.481899358915	613.384254540677
IUJ50_RS17345	1899.34896847609	1919.60664631062	2080.78272535973	3262.73110461946	3362.61443890585	3441.68082663356	-0.770882137093519	1.42326212063103e-61	1.71399975097371e-60	rplP	NC_999999999.1	3598960	3599370	+	411	protein_coding	50S ribosomal protein L16&&sp|A4WFC1|RL16_ENT38 Large ribosomal subunit protein uL16 OS=Enterobacter sp. (strain 638) OX=399742 GN=rplP PE=3 SV=1 && PF00252:Ribosomal protein L16p/L10e	-	1780	1829	1927	3695	3506	3607	1709.4184941126	1727.65045133208	1872.70929776206	2936.46559116931	3026.36082459752	3097.52075765229
IUJ50_RS18490	25.6091995749585	33.5852447686931	28.0749096312159	291.394117597949	278.139813828493	291.975140823362	-3.30233176762914	1.62370933027069e-61	1.95075978778966e-60	lsrG	NC_999999999.1	3807106	3807402	+	297	protein_coding	(4S)-4-hydroxy-5-phosphonooxypentane-2%2C3-dione isomerase&&sp|A6TEB3|LSRG_KLEP7 (4S)-4-hydroxy-5-phosphonooxypentane-2,3-dione isomerase OS=Klebsiella pneumoniae subsp. pneumoniae (strain ATCC 700721 / MGH 78578) OX=272620 GN=lsrG PE=3 SV=1 && PF03992:Antibiotic biosynthesis monooxygenase	ABM	24	32	26	330	290	306	31.8951765329828	41.8290039743518	34.96611427523	362.919067199093	346.411391615123	363.642707088348
IUJ50_RS10525	414.015393128495	490.134665843116	485.911897463351	1082.57329750026	1082.82706831851	1119.23803982289	-1.24039877542265	1.86623691068114e-61	2.23683714826321e-60	rseP	NC_999999999.1	2145072	2146424	-	1353	protein_coding	sigma E protease regulator RseP&&sp|Q8Z9A4|RSEP_SALTI Regulator of sigma E protease OS=Salmonella typhi OX=90370 GN=rseP PE=3 SV=1 && PF02163:Peptidase family M50|PF17820:PDZ domain	Peptidase_M50	388	467	450	1226	1129	1173	113.188980135341	133.999469286738	132.844993259551	295.968143937531	296.037523145606	305.992034013366
IUJ50_RS17220	108.839098193574	83.9631119217329	105.820813225352	499.785062304361	451.737421769726	417.925201570695	-2.1990609643017	2.16465009519882e-61	2.58839056194764e-60	kefG	NC_999999999.1	3582044	3582607	+	564	protein_coding	glutathione-regulated potassium-efflux system ancillary protein KefG&&sp|A8AQP1|KEFG_CITK8 Glutathione-regulated potassium-efflux system ancillary protein KefG OS=Citrobacter koseri (strain ATCC BAA-895 / CDC 4225-83 / SGSC4696) OX=290338 GN=kefG PE=3 SV=1 && PF02525:Flavodoxin-like fold	Flavodoxin_2	102	80	98	566	471	438	71.3824230119815	55.0674387428301	69.4028724832818	327.785412821309	296.273235136125	274.097397176417
IUJ50_RS04555	8797.82710398053	8709.07378408174	8716.17963627594	5963.86627350469	6131.54424070882	6174.41547799993	0.521535204422962	2.53884282565205e-61	3.02869014730727e-60	IUJ50_RS04555	NC_999999999.1	902547	902714	-	168	protein_coding	YmiA family putative membrane protein&&-- && -	-	8245	8298	8072	6754	6393	6471	19370.9801495014	19175.5638520859	19191.2094564121	13131.1895349786	13500.3814429158	13594.7749649452
IUJ50_RS21875	356.394694084839	348.446914475191	316.382635459471	920.099001627464	828.664824647649	942.717121351249	-1.39808946966147	2.7652671263306e-61	3.29105735457656e-60	ndk	NC_999999999.1	4511821	4512252	+	432	protein_coding	nucleoside-diphosphate kinase&&sp|B5XNL1|NDK_KLEP3 Nucleoside diphosphate kinase OS=Klebsiella pneumoniae (strain 342) OX=507522 GN=ndk PE=3 SV=1 && PF00334:Nucleoside diphosphate kinase	NDK	334	332	293	1042	864	988	305.163746307757	298.358442410806	270.903332473717	787.836808378031	709.546091790975	807.203623495948
IUJ50_RS22525	280.634145342253	292.821352827043	332.579698708249	30.0224242373645	45.077831896342	41.0291864555705	2.96995765701163	3.20699527598888e-61	3.80783748226314e-60	cysA	NC_999999999.1	4636677	4637771	+	1095	protein_coding	sulfate/thiosulfate ABC transporter ATP-binding protein CysA&&sp|Q8XBJ8|CYSA_ECO57 Sulfate/thiosulfate import ATP-binding protein CysA OS=Escherichia coli O157:H7 OX=83334 GN=cysA PE=3 SV=1 && PF00005:ABC transporter	ABC_tran	263	279	308	34	47	43	94.8007661403281	98.9177156485933	112.348446415207	10.1418479052897	15.2277015133223	13.8600322685567
IUJ50_RS24830	21.3409996457987	23.0898557784765	21.5960843317045	254.307593540028	325.135851337446	284.341803808373	-3.70805432758389	4.78046175520569e-61	5.6628367053488e-60	IUJ50_RS24830	NC_999999999.1	5178809	5178884	+	76	protein_coding	tRNA-Gly&&-- && -	-	20	22	20	288	339	298	103.869160419911	112.381049329118	105.110687649224	1237.74502918428	1582.47450734961	1383.92507024257
IUJ50_RS06505	5869.84195257694	5871.12060112717	5812.58609787827	8305.61536401912	8336.52159240436	8340.3748560033	-0.509122468994246	6.9732482645316e-61	8.24111158535553e-60	rpsA	NC_999999999.1	1304529	1306202	-	1674	protein_coding	30S ribosomal protein S1&&sp|P0AG69|RS1_ECO57 Small ribosomal subunit protein bS1 OS=Escherichia coli O157:H7 OX=83334 GN=rpsA PE=3 SV=1 && PF00575:S1 RNA binding domain	S1	5501	5594	5383	9406	8692	8741	1297.04907741084	1297.33161822468	1284.39734775384	1835.27782047025	1842.10711763655	1842.9585667959
IUJ50_RS08200	269.963645519354	262.384724755415	292.626942694596	34.4374866252122	33.5685982206802	22.9000110449696	3.17800977114593	1.37392329271086e-60	1.61995141721955e-59	entF	NC_999999999.1	1665308	1669189	-	3882	protein_coding	enterobactin non-ribosomal peptide synthetase EntF&&sp|P11454|ENTF_ECOLI Enterobactin synthase component F OS=Escherichia coli (strain K12) OX=83333 GN=entF PE=1 SV=3 && PF00668:Condensation domain|PF00501:AMP-binding enzyme|PF00975:Thioesterase domain|PF00550:Phosphopantetheine attachment site	AMP-binding	253	250	271	39	35	24	25.7238049530403	25.0016385327764	27.8833040033927	3.28141660450494	3.19862354619837	2.1820546111311
IUJ50_RS11480	373.467493801478	355.793686768343	363.894020989221	874.182352793847	895.80202108901	884.512926611951	-1.27989394692701	2.08047731603116e-60	2.4473364251225e-59	thrC	NC_999999999.1	2363204	2364484	-	1281	protein_coding	threonine synthase&&sp|P00934|THRC_ECOLI Threonine synthase OS=Escherichia coli (strain K12) OX=83333 GN=thrC PE=1 SV=1 && PF14821:Threonine synthase N terminus|PF00291:Pyridoxal-phosphate dependent enzyme	PALP	350	339	337	990	934	927	107.842297703733	102.738817504627	105.07786620109	252.428484679463	258.671369919114	255.411536312156
IUJ50_RS10500	1033.97143283895	979.219792787209	961.02575276085	1877.28452731285	1846.27290213741	1812.91754106009	-0.896594490016651	4.54539365822634e-60	5.3342195019974e-59	lpxA	NC_999999999.1	2139622	2140410	-	789	protein_coding	acyl-ACP--UDP-N-acetylglucosamine O-acyltransferase&&sp|A6T4Y3|LPXA_KLEP7 Acyl-[acyl-carrier-protein]--UDP-N-acetylglucosamine O-acyltransferase OS=Klebsiella pneumoniae subsp. pneumoniae (strain ATCC 700721 / MGH 78578) OX=272620 GN=lpxA PE=3 SV=1 && PF00132:Bacterial transferase hexapeptide (six repeats)|PF13720:Udp N-acetylglucosamine O-acyltransferase; Domain 2	Hexapep	969	933	890	2126	1925	1900	484.749077944483	459.080276865369	450.55050143178	880.113235967991	865.574288148053	849.936544189943
IUJ50_RS09205	772.544187177914	754.618468396574	883.279849166714	1636.22212093636	1663.08426613313	1616.3591129241	-1.02849965945072	4.55565491985182e-60	5.3342195019974e-59	IUJ50_RS09205	NC_999999999.1	1887679	1889106	+	1428	protein_coding	PLP-dependent aminotransferase family protein&&-- && PF00155:Aminotransferase class I and II|PF00392:Bacterial regulatory proteins, gntR family	Aminotran_1_2	724	719	818	1853	1734	1694	200.115430075112	195.472054352569	228.799762947372	423.837624907512	430.795841444521	418.692424856913
IUJ50_RS21420	224.080496280887	239.294868976939	213.801234883875	634.002958894932	699.185945796454	763.333701498987	-1.62914954227888	1.0670208902635e-59	1.246496754294e-58	bamE	NC_999999999.1	4409916	4410257	-	342	protein_coding	outer membrane protein assembly factor BamE&&sp|Q7CPZ3|BAME_SALTY Outer membrane protein assembly factor BamE OS=Salmonella typhimurium (strain LT2 / SGSC1412 / ATCC 700720) OX=99287 GN=bamE PE=3 SV=1 && PF04355:Outer membrane protein assembly factor BamE domain	-	210	228	198	718	729	800	242.361374313126	258.816962091301	231.243512828292	685.726026970918	756.226755724592	825.607797311006
IUJ50_RS11740	244.354445944395	242.443485674004	253.753990897528	800.892317155575	702.06325421537	680.321161460972	-1.56093781406661	1.08717507596964e-59	1.26712129544048e-58	dnaC	NC_999999999.1	2411148	2411885	+	738	protein_coding	DNA replication protein DnaC&&sp|P0AEF2|DNAC_ECO57 Replicative helicase loader DnaC OS=Escherichia coli O157:H7 OX=83334 GN=dnaC PE=3 SV=1 && PF01695:IstB-like ATP binding protein	-	229	231	235	907	732	713	122.475533058817	121.517720006282	127.186780583681	401.42389506046	351.88871218902	340.991122871104
IUJ50_RS10495	220.879346334017	200.461929713137	213.801234883875	634.002958894932	627.253235323568	623.071133848548	-1.56928823692552	1.35759044169077e-59	1.57866594939729e-58	lpxB	NC_999999999.1	2138471	2139622	-	1152	protein_coding	lipid-A-disaccharide synthase&&sp|A6T4Y4|LPXB_KLEP7 Lipid-A-disaccharide synthase OS=Klebsiella pneumoniae subsp. pneumoniae (strain ATCC 700721 / MGH 78578) OX=272620 GN=lpxB PE=3 SV=1 && PF02684:Lipid-A-disaccharide synthetase	-	207	191	198	718	654	653	70.9231610992206	64.3672392701023	68.6504178708993	203.574914256991	201.407614596917	200.064764477298
IUJ50_RS21880	468.434942225282	494.332821439202	464.315813131647	1045.48677344234	1074.19514306177	1057.2171765761	-1.15416483369827	1.68752057777318e-59	1.95783279846911e-58	IUJ50_RS21880	NC_999999999.1	4512735	4513901	+	1167	protein_coding	bifunctional tRNA (adenosine(37)-C2)-methyltransferase TrmG/ribosomal RNA large subunit methyltransferase RlmN&&sp|A6TCD6|RLMN_KLEP7 Dual-specificity RNA methyltransferase RlmN OS=Klebsiella pneumoniae subsp. pneumoniae (strain ATCC 700721 / MGH 78578) OX=272620 GN=rlmN PE=3 SV=1 && PF04055:Radical SAM superfamily|PF21016:Ribosomal RNA large subunit methyltransferase N-terminal domain	Radical_SAM	439	471	430	1184	1120	1108	148.478606180373	156.687389646533	147.172976537131	331.385225370483	340.484842676046	335.103380764614
IUJ50_RS14445	1052.11128253788	1073.67829369916	1060.36774068669	1935.56335083244	1911.49189296616	1894.97591397123	-0.849819954894528	1.91234719277847e-59	2.2136073669833e-58	rhlB	NC_999999999.1	2980461	2981726	+	1266	protein_coding	ATP-dependent RNA helicase RhlB&&sp|A6TGG9|RHLB_KLEP7 ATP-dependent RNA helicase RhlB OS=Klebsiella pneumoniae subsp. pneumoniae (strain ATCC 700721 / MGH 78578) OX=272620 GN=rhlB PE=3 SV=1 && PF00270:DEAD/DEAH box helicase|PF00271:Helicase conserved C-terminal domain	DEAD	986	1023	982	2192	1993	1986	307.406769558707	313.708237226779	309.819148524363	565.534546422094	558.501327385235	553.67567459242
IUJ50_RS09440	357.461744067129	367.338614657581	394.128539053607	883.012477569543	905.393049152061	971.342135157461	-1.30225141315278	2.03473718630215e-59	2.34991287803004e-58	thiI	NC_999999999.1	1935854	1937302	-	1449	protein_coding	tRNA uracil 4-sulfurtransferase ThiI&&sp|A6T5F6|THII_KLEP7 tRNA sulfurtransferase OS=Klebsiella pneumoniae subsp. pneumoniae (strain ATCC 700721 / MGH 78578) OX=272620 GN=thiI PE=3 SV=1 && PF22025:ThiI ferredoxin-like domain|PF02568:Thiamine biosynthesis protein (ThiI)|PF02926:THUMP domain	-	335	350	365	1000	944	1018	91.25289248761	93.7742616272832	100.613197908539	225.415569688878	231.128885662761	247.96437912406
IUJ50_RS21650	678.6437887364	640.218728403213	686.755481748203	1393.39368960474	1317.80725586328	1410.25901351938	-1.03951068596151	2.14730114940823e-59	2.47427655170448e-58	lepA	NC_999999999.1	4457671	4459470	+	1800	protein_coding	translation elongation factor 4&&sp|A6TCI3|LEPA_KLEP7 Elongation factor 4 OS=Klebsiella pneumoniae subsp. pneumoniae (strain ATCC 700721 / MGH 78578) OX=272620 GN=lepA PE=3 SV=1 && PF00679:Elongation factor G C-terminus|PF06421:GTP-binding protein LepA C-terminus|PF00009:Elongation factor Tu GTP binding domain|PF03144:Elongation factor Tu domain 2	GTP_EFTU	636	610	636	1578	1374	1478	139.461659390467	131.565289063078	141.128616617024	286.343144020084	270.810091700222	289.808977051096
IUJ50_RS03605	1262.32012904899	1306.67592928197	1240.69504485642	631.353921462223	616.703104454211	598.262788549831	1.04469965349034	2.25017979629687e-59	2.58694139846375e-58	pntA	NC_999999999.1	697926	699455	-	1530	protein_coding	Re/Si-specific NAD(P)(+) transhydrogenase subunit alpha&&sp|P07001|PNTA_ECOLI NAD(P) transhydrogenase subunit alpha OS=Escherichia coli (strain K12) OX=83333 GN=pntA PE=1 SV=2 && PF05222:Alanine dehydrogenase/PNT, N-terminal domain|PF12769:4TM region of pyridine nucleotide transhydrogenase, mitoch|PF01262:Alanine dehydrogenase/PNT, C-terminal domain	-	1183	1245	1149	715	643	627	305.185244282136	315.908939023206	299.957048636628	152.639490027854	149.097430399215	144.639201314206
IUJ50_RS04465	117.375498051893	112.300662195318	136.055331289738	511.264224512765	463.246655445387	458.954388026266	-1.97217392133492	2.5106154432279e-59	2.87982359664377e-58	sapC	NC_999999999.1	883992	884882	+	891	protein_coding	putrescine export ABC transporter permease SapC&&sp|P0AGH6|SAPC_ECOL6 Peptide transport system permease protein SapC OS=Escherichia coli O6:H1 (strain CFT073 / ATCC 700928 / UPEC) OX=199310 GN=sapC PE=3 SV=1 && PF12911:N-terminal TM domain of oligopeptide transport permease C|PF00528:Binding-protein-dependent transport system inner membrane component	BPD_transp_1	110	107	126	579	483	481	48.7287419253904	46.6219106797462	56.4837230599869	212.252666574015	192.318048448396	190.53610251579
IUJ50_RS23060	468.434942225282	536.314377400069	486.991701679937	1156.7463456161	1100.09091883201	1103.97136579291	-1.17178591890284	2.7768355550896e-59	3.17800367140051e-58	nuoM	NC_999999999.1	4738758	4740287	+	1530	protein_coding	NADH-quinone oxidoreductase subunit M&&sp|P0AFE9|NUOM_ECO57 NADH-quinone oxidoreductase subunit M OS=Escherichia coli O157:H7 OX=83334 GN=nuoM PE=3 SV=1 && PF00361:NADH:quinone oxidoreductase/Mrp antiporter, TM	-	439	511	451	1310	1147	1157	113.251329027775	129.662223165348	117.7377101263	279.661163547536	265.963845517728	266.902003063057
IUJ50_RS04930	261.427245661034	209.907779804332	237.55692764875	700.228894712647	677.126581251436	687.954498475962	-1.54341756250762	3.52273476886067e-59	4.02258226984765e-58	IUJ50_RS04930	NC_999999999.1	980244	980522	-	279	protein_coding	YeaC family protein&&sp|P76231|YEAC_ECOLI Uncharacterized protein YeaC OS=Escherichia coli (strain K12) OX=83333 GN=yeaC PE=4 SV=2 && PF07023:Protein of unknown function (DUF1315)	-	245	200	220	793	706	721	346.6028256306	278.297808700324	314.955322131724	928.370388028648	897.741112552739	912.096872206732
IUJ50_RS17385	2713.50810496331	2811.71471047903	2884.15706249914	4608.44212043544	4467.50087176939	4319.51458335739	-0.671927504582639	3.94580950686813e-59	4.49556274153291e-58	rplF	NC_999999999.1	3601990	3602523	+	534	protein_coding	50S ribosomal protein L6&&sp|A6TEV7|RL6_KLEP7 Large ribosomal subunit protein uL6 OS=Klebsiella pneumoniae subsp. pneumoniae (strain ATCC 700721 / MGH 78578) OX=272620 GN=rplF PE=3 SV=1 && PF00347:Ribosomal protein L6	-	2543	2679	2671	5219	4658	4527	1879.64278052766	1947.67034113089	1997.85104401141	3192.26058153719	3094.63080108835	2992.12093272942
IUJ50_RS00485	4266.06582919517	4360.834125435	4642.07832709988	6860.12393823778	6777.02042935219	6654.36154281742	-0.612979103685066	8.20972172057959e-59	9.33257603662299e-58	IUJ50_RS00485	NC_999999999.1	104109	104981	-	873	protein_coding	fructosamine kinase family protein&&sp|P46381|KT3K_KLEAK Probable ketoamine kinase EAE_16955 OS=Klebsiella aerogenes (strain ATCC 13048 / DSM 30053 / CCUG 1429 / JCM 1235 / KCTC 2190 / NBRC 13534 / NCIMB 10102 / NCTC 10006 / CDC 819-56) OX=1028307 GN=EAE_16955 PE=3 SV=2 && PF03881:Fructosamine kinase	Fructosamin_kin	3998	4155	4299	7769	7066	6974	1807.58514634989	1847.73965204357	1966.90631795561	2906.71982790696	2871.50783768329	2819.53574202299
IUJ50_RS06605	691.448388523879	713.686451334729	800.134924489652	260.488680883015	274.303402603273	258.579291382782	1.47499743550387	1.0257879696027e-58	1.16347762995205e-57	cydC	NC_999999999.1	1334358	1336079	+	1722	protein_coding	heme ABC transporter ATP-binding protein/permease CydC&&sp|P23886|CYDC_ECOLI Glutathione/L-cysteine transport system ATP-binding/permease protein CydC OS=Escherichia coli (strain K12) OX=83333 GN=cydC PE=1 SV=2 && PF00664:ABC transporter transmembrane region|PF00005:ABC transporter	ABC_tran	648	680	741	295	286	271	148.529280265964	153.306214479168	171.876117469619	55.9552917197208	58.922817146405	55.5451378269299
IUJ50_RS17430	4187.10413050571	4044.92291682948	4183.16153505116	6258.79244101292	6124.83052106469	6047.51125012572	-0.570229268432259	1.20473369890893e-58	1.36339282443488e-57	rpsD	NC_999999999.1	3606457	3607077	+	621	protein_coding	30S ribosomal protein S4&&sp|B5XNB5|RS4_KLEP3 Small ribosomal subunit protein uS4 OS=Klebsiella pneumoniae (strain 342) OX=507522 GN=rpsD PE=3 SV=1 && PF01479:S4 domain|PF00163:Ribosomal protein S4/S9 N-terminal domain	S4	3924	3854	3874	7088	6386	6338	2494.06413019868	2409.373362077	2491.71570856965	3728.07296856112	3648.27805328274	3602.22254231109
IUJ50_RS11070	1112.9331315284	1115.65984966003	1184.54522559399	2060.95112264731	2065.90744478129	2000.88846505422	-0.844502926991774	1.2547162600311e-58	1.41679542056964e-57	cra	NC_999999999.1	2267491	2268495	-	1005	protein_coding	catabolite repressor/activator&&sp|P0ACP3|CRA_ECO57 Catabolite repressor/activator OS=Escherichia coli O157:H7 OX=83334 GN=cra PE=3 SV=1 && PF00356:Bacterial regulatory proteins, lacI family|PF00532:Periplasmic binding proteins and sugar binding domain of LacI family	LacI	1043	1063	1097	2334	2154	2097	409.626895928633	410.630493586647	435.984490084133	758.55501747106	760.379244635702	736.448316453636
IUJ50_RS07465	55.4865990790767	54.5760227491264	44.2719728799942	296.692192463366	351.99072991399	350.17933556266	-2.69226277467263	1.6501792765845e-58	1.85920198495187e-57	IUJ50_RS07465	NC_999999999.1	1514845	1514920	-	76	protein_coding	tRNA-Lys&&-- && -	-	52	52	41	336	367	367	270.059817091769	265.627934777915	215.476909680909	1444.03586738165	1713.18036636374	1704.36409657391
IUJ50_RS07260	303.042194970342	306.465358514325	317.462439676056	846.808965989192	768.241347850425	786.233712543956	-1.37397002344116	1.7811196616508e-58	2.00227864402872e-57	hutI	NC_999999999.1	1478465	1479784	-	1320	protein_coding	imidazolonepropionase&&sp|A6T6K7|HUTI_KLEP7 Imidazolonepropionase OS=Klebsiella pneumoniae subsp. pneumoniae (strain ATCC 700721 / MGH 78578) OX=272620 GN=hutI PE=3 SV=1 && PF01979:Amidohydrolase family	Amidohydro_1	284	292	294	959	801	824	84.9209075190667	85.880173784841	88.9618638194794	237.299580984498	215.282734668398	220.324699000587
IUJ50_RS05215	145.118797591431	154.282218156184	146.853373455591	497.136024871653	503.528973310204	525.746086907427	-1.77372893010398	5.544393436023e-58	6.21904307978686e-57	IUJ50_RS05215	NC_999999999.1	1026211	1026924	+	714	protein_coding	ArsR/SmtB family transcription factor&&sp|P96683|YDFF_BACSU Uncharacterized HTH-type transcriptional regulator YdfF OS=Bacillus subtilis (strain 168) OX=224308 GN=ydfF PE=4 SV=1 && -	-	136	147	136	563	525	551	75.1814875420309	79.9287677046667	76.0801167746762	257.550548108936	260.862533746682	272.372521955323
IUJ50_RS11000	434.289342792004	367.338614657581	349.856566173613	953.653475775106	937.043441760131	967.525466649966	-1.31156276041056	7.86838135342197e-58	8.8063340975385e-57	ftsA	NC_999999999.1	2251212	2252474	-	1263	protein_coding	cell division protein FtsA&&sp|P0ABH2|FTSA_ECO57 Cell division protein FtsA OS=Escherichia coli O157:H7 OX=83334 GN=ftsA PE=3 SV=1 && PF14450:Cell division protein FtsA|PF02491:SHS2 domain inserted in FTSA	-	407	350	324	1080	977	1014	127.192433495989	107.584247900185	102.464195276108	279.301134851559	274.436473349083	283.36389233362
IUJ50_RS19975	1412.77417655188	1515.53417018728	1514.96531586907	738.198431248138	759.609422593679	769.058704260229	0.971308600049388	1.0641794724589e-57	1.18841187783406e-56	IUJ50_RS19975	NC_999999999.1	4109772	4110773	-	1002	protein_coding	LacI family DNA-binding transcriptional regulator&&sp|P24242|ASCG_ECOLI HTH-type transcriptional regulator AscG OS=Escherichia coli (strain K12) OX=83333 GN=ascG PE=1 SV=4 && PF00356:Bacterial regulatory proteins, lacI family|PF13377:Periplasmic binding protein-like domain	LacI	1324	1444	1403	836	792	806	521.54343303858	559.478582724311	559.268582967137	272.515275609379	280.419413522182	283.907735210047
IUJ50_RS25155	150.454047502881	153.232679257162	172.768674653636	519.211336810891	522.711029436307	576.316944631735	-1.76411716993357	1.10502912235576e-57	1.23131816491071e-56	yebS	NC_999999999.1	5238356	5239639	-	1284	protein_coding	membrane integrity lipid transport subunit YebS&&sp|P0AD04|YEBS_ECO57 Intermembrane transport protein YebS OS=Escherichia coli O157:H7 OX=83334 GN=yebS PE=3 SV=1 && PF04403:Paraquat-inducible protein A	-	141	146	160	588	545	604	43.3435328294302	44.1440145623014	49.7720390114704	149.576923957757	150.58513240891	166.028184847099
IUJ50_RS05805	1709.41407162848	1733.83826118378	1750.36263508465	2918.35623836734	2785.23454951015	2844.3722052106	-0.719097806676636	2.02343980300231e-57	2.24974557044335e-56	yceD	NC_999999999.1	1144009	1144530	-	522	protein_coding	23S rRNA accumulation protein YceD&&sp|P0AB30|YCED_ECO57 Large ribosomal RNA subunit accumulation protein YceD OS=Escherichia coli O157:H7 OX=83334 GN=yceD PE=3 SV=1 && PF02620:Large ribosomal RNA subunit accumulation protein YceD	-	1602	1652	1621	3305	2904	2981	1211.32931220738	1228.63684303112	1240.34638655496	2068.01296050518	1973.67993348754	2015.58620827147
IUJ50_RS12560	466.300842260702	446.054032084206	420.043840251653	1009.28326186199	980.203068043863	1042.90466967299	-1.18626078115993	2.35846568459109e-57	2.61650350566232e-56	lptF	NC_999999999.1	2587736	2588833	-	1098	protein_coding	LPS export ABC transporter permease LptF&&sp|P0AFA0|LPTF_ECO57 Lipopolysaccharide export system permease protein LptF OS=Escherichia coli O157:H7 OX=83334 GN=lptF PE=3 SV=1 && PF03739:Lipopolysaccharide export system permease LptF/LptG	-	437	425	389	1143	1022	1093	157.090280321771	150.269411050278	141.506938509183	340.013519515216	330.21680592458	351.34010505651
IUJ50_RS00490	388.406193553537	407.221092820404	422.203448684823	943.940338521841	925.534208084469	938.900452843754	-1.20563169344339	3.65054889952687e-57	4.04110980799154e-56	ghoS	NC_999999999.1	105087	105371	-	285	protein_coding	type V toxin-antitoxin system endoribonuclease antitoxin GhoS&&sp|P64480|YDIZ_ECO57 Uncharacterized protein YdiZ OS=Escherichia coli O157:H7 OX=83334 GN=ydiZ PE=4 SV=1 && PF11080:Endoribonuclease GhoS	-	364	388	391	1069	965	984	504.111658571302	528.531480481184	547.977051611286	1225.13836684999	1201.24908522507	1218.59710883105
IUJ50_RS16020	327.58434456301	301.217664019217	292.626942694596	770.869892918211	782.627889945002	785.279545417083	-1.34361939372645	7.56953629849331e-57	8.36112179376058e-56	IUJ50_RS16020	NC_999999999.1	3308437	3309516	+	1080	protein_coding	glycosyltransferase family 9 protein&&-- && PF01075:Glycosyltransferase family 9 (heptosyltransferase)	-	307	287	271	873	816	823	112.197928283211	103.167316833616	100.224987167751	264.02362138734	268.050745787702	268.958940136504
IUJ50_RS07960	3783.75923720011	3738.45755831516	3824.66653514487	5507.34882260124	5574.30551024553	5581.87769221134	-0.554379282770312	8.22343131897625e-57	9.06365147548035e-56	uspG	NC_999999999.1	1611517	1611945	+	429	protein_coding	universal stress protein UspG&&sp|P67094|USPG_SALTI Universal stress protein G OS=Salmonella typhi OX=90370 GN=uspG PE=3 SV=1 && PF00582:Universal stress protein family	Usp	3546	3562	3542	6237	5812	5850	3262.50853805645	3223.44761877348	3297.78044634847	4748.65641004352	4806.38914392675	4812.91818205166
IUJ50_RS01020	135.515347750822	115.449278892383	119.85826804096	467.113600634288	526.547440661527	443.687713996286	-1.95451957972074	8.32194382290937e-57	9.15233301131247e-56	IUJ50_RS01020	NC_999999999.1	206657	207244	+	588	protein_coding	DUF1062 domain-containing protein&&-- && PF06353:Protein of unknown function (DUF1062)	-	127	110	111	529	549	465	85.2504367664101	72.6272087501101	75.4008300177595	293.853346757633	331.242180606501	279.116513618982
IUJ50_RS03050	80.0287486717452	62.9723339412996	80.9853162438919	357.620053415665	384.600225328365	358.766839704524	-2.29820057833829	1.00136306843231e-56	1.09889843224066e-55	IUJ50_RS03050	NC_999999999.1	589440	590636	+	1197	protein_coding	sugar transporter&&sp|A6T8Y8|SOTB_KLEP7 Probable sugar efflux transporter OS=Klebsiella pneumoniae subsp. pneumoniae (strain ATCC 700721 / MGH 78578) OX=272620 GN=sotB PE=3 SV=1 && PF07690:Major Facilitator Superfamily	MFS_1	75	60	75	405	401	376	24.7307524809312	19.459921961752	25.0263542021961	110.51294903431	118.850452300828	110.867332781764
IUJ50_RS00075	94.9674484238043	101.805273205101	74.5064909443805	406.18573968199	402.823178648163	390.254354891357	-2.1431411556628	2.70113752918191e-56	2.95783310430935e-55	IUJ50_RS00075	NC_999999999.1	14868	15350	-	483	protein_coding	cold-shock protein&&-- && -	-	89	97	69	460	420	409	72.7299172960952	77.9666003815411	57.0600875810072	311.073486170651	308.498300778685	298.872586625955
IUJ50_RS05495	2596.13260691142	2659.53157012089	2526.74186680943	4103.35898326567	4049.33204822034	3948.34357100351	-0.636862678896108	5.58313222243145e-56	6.10053456201023e-55	icd	NC_999999999.1	1081951	1083201	-	1251	protein_coding	NADP-dependent isocitrate dehydrogenase&&sp|P08200|IDH_ECOLI Isocitrate dehydrogenase [NADP] OS=Escherichia coli (strain K12) OX=83333 GN=icd PE=1 SV=1 && PF00180:Isocitrate/isopropylmalate dehydrogenase	-	2433	2534	2340	4647	4222	4138	767.635440244801	786.381513116736	747.117693506713	1213.29849300301	1197.32358095184	1167.46288201773
IUJ50_RS06305	755.471387461275	753.568929497552	702.952544996981	274.616880524128	293.485458729376	293.88347507711	1.36063324356847	6.72367227227498e-56	7.33097170331918e-55	rmf	NC_999999999.1	1253666	1253833	-	168	protein_coding	ribosome modulation factor&&sp|P0AFW3|RMF_ECO57 Ribosome modulation factor OS=Escherichia coli O157:H7 OX=83334 GN=rmf PE=3 SV=1 && PF04957:Ribosome modulation factor	-	708	718	651	311	306	308	1663.39041186743	1659.20159626388	1547.75487563482	604.649088744203	646.193762166781	647.070111142501
IUJ50_RS06455	184.599646936159	185.768385126834	210.561822234119	579.25618528562	574.502580976785	597.308621422957	-1.59221275307362	8.67341157894171e-56	9.43652289811898e-55	cmoM	NC_999999999.1	1293876	1294676	-	801	protein_coding	tRNA uridine 5-oxyacetic acid(34) methyltransferase CmoM&&sp|Q8XDG3|CMOM_ECO57 tRNA 5-carboxymethoxyuridine methyltransferase OS=Escherichia coli O157:H7 OX=83334 GN=cmoM PE=1 SV=1 && PF13847:Methyltransferase domain	-	173	177	195	656	599	626	85.2479226717223	85.787644738128	97.2372279002182	267.499896722028	265.304687255177	275.836492730818
IUJ50_RS02215	4317.28422834508	4373.42859222326	4386.16472776918	6428.33083670627	6203.47695118171	6406.27808983025	-0.54197029009221	9.97707300744043e-56	1.08316402885916e-54	katG	NC_999999999.1	435078	436430	-	1353	protein_coding	catalase/peroxidase HPI&&sp|A6T9H9|KATG_KLEP7 Catalase-peroxidase OS=Klebsiella pneumoniae subsp. pneumoniae (strain ATCC 700721 / MGH 78578) OX=272620 GN=katG PE=3 SV=1 && PF00141:Peroxidase	-	4046	4167	4062	7280	6468	6714	1180.3160145041	1195.6655000382	1199.14747248955	1757.46173561601	1695.98821940282	1751.43266527343
IUJ50_RS22375	1508.80867495797	1490.34523661076	1643.46201764271	818.552566706966	722.204413147778	721.350347916542	1.03592434507746	1.10364511215158e-55	1.19561553816421e-54	tkt	NC_999999999.1	4608166	4610160	-	1995	protein_coding	transketolase&&sp|P33570|TKT2_ECOLI Transketolase 2 OS=Escherichia coli (strain K12) OX=83333 GN=tktB PE=1 SV=1 && PF02779:Transketolase, pyrimidine binding domain|PF22613:Transketolase-like TK C-terminal domain|PF00456:Transketolase, thiamine diphosphate binding domain	-	1414	1420	1522	927	753	756	279.754272064294	276.330891856878	304.72088876594	151.771116673786	133.906818826718	133.748463164383
IUJ50_RS12980	4459.20187598964	4370.2799755262	4450.9529807643	6452.17217360065	6308.97825987527	6424.40726524085	-0.530823306905464	1.14699962724108e-55	1.23993349895785e-54	rnr	NC_999999999.1	2669220	2671652	-	2433	protein_coding	ribonuclease R&&sp|P21499|RNR_ECOLI Ribonuclease R OS=Escherichia coli (strain K12) OX=83333 GN=rnr PE=1 SV=2 && PF00575:S1 RNA binding domain|PF17876:Cold shock domain|PF08461:Ribonuclease R winged-helix domain|PF00773:RNB domain|PF08206:Ribonuclease B OB domain	RNB	4179	4164	4122	7307	6578	6733	677.954394287001	664.435160387287	676.700274172783	980.955471278831	959.184996259975	976.734235696101
IUJ50_RS15125	151.521097485171	116.498817791404	132.815918639983	483.00782523054	473.796786314744	485.67106757873	-1.84812655943075	1.30540980331768e-55	1.40817610698311e-54	mioC	NC_999999999.1	3126833	3127273	+	441	protein_coding	FMN-binding protein MioC&&sp|P58208|MIOC_ECO57 Protein MioC OS=Escherichia coli O157:H7 OX=83334 GN=mioC PE=3 SV=2 && PF00258:Flavodoxin	-	142	111	123	547	494	509	127.092514654386	97.7166081365118	111.403028134347	405.136183179396	397.410169325104	407.370051418099
IUJ50_RS15285	181.398496989289	173.173918338574	190.045542119	554.531835913673	563.952450107428	549.60026507927	-1.61521827676779	1.31353662494483e-55	1.41393432876227e-54	rnpA	NC_999999999.1	3160799	3161158	-	360	protein_coding	ribonuclease P protein component&&sp|B5XZP6|RNPA_KLEP3 Ribonuclease P protein component OS=Klebsiella pneumoniae (strain 342) OX=507522 GN=rnpA PE=3 SV=1 && PF00825:Ribonuclease P	-	170	165	176	628	588	576	186.387437864618	177.93666143777	195.272299721669	569.782935502576	579.462641629297	564.715733360728
IUJ50_RS04615	145.118797591431	150.084062560097	163.050436704369	492.720962483805	506.406281729119	524.791919780553	-1.73356501246554	1.51482338605132e-55	1.62715139137292e-54	rnm	NC_999999999.1	914051	914914	-	864	protein_coding	RNase RNM&&sp|O54453|RNM_SALTY 5'-3' exoribonuclease Rnm OS=Salmonella typhimurium (strain LT2 / SGSC1412 / ATCC 700720) OX=99287 GN=rnm PE=3 SV=3 && PF02811:PHP domain	-	136	143	151	558	528	550	62.1291459548728	64.2549055191947	69.8061488114868	210.946707809473	216.805750269465	224.67712192448
IUJ50_RS17350	1087.32393195345	1084.17368268938	1139.19344849741	2068.01522246787	2045.76628584888	1902.60925098622	-0.862161156987178	1.69011383284943e-55	1.81160193077096e-54	rpmC	NC_999999999.1	3599370	3599561	+	192	protein_coding	50S ribosomal protein L29&&sp|B5XNA2|RL29_KLEP3 Large ribosomal subunit protein uL29 OS=Klebsiella pneumoniae (strain 342) OX=507522 GN=rpmC PE=3 SV=1 && PF00831:Ribosomal L29 protein	-	1019	1033	1055	2342	2133	1994	2094.80293217698	2088.73376437746	2194.73305617572	3984.17088459504	3941.30680674518	3665.50511823337
IUJ50_RS20545	376.668643748348	390.428470436058	342.297936657516	879.480427659265	862.23342286833	895.008765007562	-1.24853795307417	3.08162787032132e-55	3.29617158281205e-54	rlmD	NC_999999999.1	4229075	4230379	+	1305	protein_coding	23S rRNA (uracil(1939)-C(5))-methyltransferase RlmD&&sp|A6TD57|RLMD_KLEP7 23S rRNA (uracil(1939)-C(5))-methyltransferase RlmD OS=Klebsiella pneumoniae subsp. pneumoniae (strain ATCC 700721 / MGH 78578) OX=272620 GN=rlmD PE=3 SV=1 && PF05958:tRNA (Uracil-5-)-methyltransferase|PF01938:TRAM domain	-	353	372	317	996	899	938	106.766353859976	110.666563101108	97.0240109902336	249.287855813998	244.399209394669	253.689347649599
IUJ50_RS03045	341.45599433278	324.307519797693	325.021069192153	803.541354588284	811.400974134157	790.050381051451	-1.27943572467139	3.31837166422399e-55	3.54192512370856e-54	IUJ50_RS03045	NC_999999999.1	588448	589239	-	792	protein_coding	PhzF family phenazine biosynthesis protein&&sp|Q9HY42|Y3578_PSEAE Uncharacterized isomerase PA3578 OS=Pseudomonas aeruginosa (strain ATCC 15692 / DSM 22644 / CIP 104116 / JCM 14847 / LMG 12228 / 1C / PRS 101 / PAO1) OX=208964 GN=PA3578 PE=3 SV=1 && PF02567:Phenazine biosynthesis-like protein	-	320	309	301	910	846	828	159.475882664914	151.46674486025	151.800005723715	375.291308126335	378.962117206544	368.990393957294
IUJ50_RS14070	36.2796993978578	39.8824781628231	39.9527560136533	311.703404582049	259.916860508696	289.112639442741	-2.89085998718494	3.92822368651702e-55	4.18405338038683e-54	IUJ50_RS14070	NC_999999999.1	2905816	2905891	-	76	protein_coding	tRNA-Thr&&-- && -	-	34	38	37	353	271	303	176.577572713849	194.112721568476	194.454772151064	1517.09720590989	1265.04599260102	1407.14528954195
IUJ50_RS07840	1267.65537896044	1261.54575662404	1174.82698764472	2112.16584634635	2181.95888434422	2228.93440837704	-0.8160137640366	4.36092337759307e-55	4.63519528813352e-54	IUJ50_RS07840	NC_999999999.1	1589065	1589547	-	483	protein_coding	zinc ribbon-containing protein&&sp|P0AAU1|YBEL_ECO57 Uncharacterized protein YbeL OS=Escherichia coli O157:H7 OX=83334 GN=ybeL PE=4 SV=1 && PF07295:Zinc-ribbon containing domain	-	1188	1202	1088	2392	2275	2336	970.821817390573	966.142821222809	899.730076639649	1617.58212808739	1671.03246255121	1707.00822092477
IUJ50_RS12975	465.233792278412	446.054032084206	486.991701679937	1021.64543654796	999.385124169966	1082.02552187481	-1.15023083225755	4.6596996341193e-55	4.94240107635666e-54	rlmB	NC_999999999.1	2668407	2669138	-	732	protein_coding	23S rRNA (guanosine(2251)-2'-O)-methyltransferase RlmB&&sp|P63179|RLMB_ECO57 23S rRNA (guanosine-2'-O-)-methyltransferase RlmB OS=Escherichia coli O157:H7 OX=83334 GN=rlmB PE=3 SV=1 && PF08032:RNA 2'-O ribose methyltransferase substrate binding|PF00588:SpoU rRNA Methylase family	SpoU_methylase	436	425	451	1157	1042	1134	235.096208994138	225.404116575416	246.091115427923	516.267246822972	505.018461506965	546.779065600295
IUJ50_RS22880	2500.09810850532	2435.97978462927	2438.19792104944	1466.68372524301	1508.668714318	1474.18821101992	0.729009197755597	6.12565108310609e-55	6.48372672053191e-54	purF	NC_999999999.1	4703393	4704910	+	1518	protein_coding	amidophosphoribosyltransferase&&sp|P0AG16|PUR1_ECOLI Amidophosphoribosyltransferase OS=Escherichia coli (strain K12) OX=83333 GN=purF PE=1 SV=2 && PF13522:Glutamine amidotransferase domain	-	2343	2321	2258	1661	1573	1545	609.215206115044	593.591076100702	594.131583863899	357.396385741716	367.627141761266	359.225052718349
IUJ50_RS21530	378.802743712927	473.342043458769	418.964036035067	988.090962400318	995.548712944745	1001.87548321742	-1.23135673011825	2.75651861063958e-54	2.91157278248805e-53	bamD	NC_999999999.1	4429484	4430221	-	738	protein_coding	outer membrane protein assembly factor BamD&&sp|P0AC04|BAMD_ECO57 Outer membrane protein assembly factor BamD OS=Escherichia coli O157:H7 OX=83334 GN=bamD PE=3 SV=1 && PF13525:Outer membrane lipoprotein	-	355	451	388	1119	1038	1050	189.86381762393	237.248881917026	209.993493048801	495.251751458275	498.989731218857	502.160840132761
IUJ50_RS10340	1344.48297768532	1379.09411331446	1390.78783096177	2306.42859141165	2399.67522137548	2274.73443046698	-0.762640907791594	3.01214464718787e-54	3.17496327676559e-53	mltD	NC_999999999.1	2107620	2108987	+	1368	protein_coding	murein transglycosylase D&&sp|P0AEZ8|MLTD_ECOL6 Membrane-bound lytic murein transglycosylase D OS=Escherichia coli O6:H1 (strain CFT073 / ATCC 700928 / UPEC) OX=199310 GN=mltD PE=3 SV=1 && PF01464:Transglycosylase SLT domain|PF01476:LysM domain	LysM	1260	1314	1288	2612	2502	2384	363.542061469689	372.900754592073	376.062682478334	623.647765476336	648.861228677274	615.0778089967
IUJ50_RS10215	1027.56913294521	1002.30964856569	950.227710594998	1805.76051662972	1759.95364956995	1829.13838221695	-0.856137152559835	4.79110682182939e-54	5.03960821300311e-53	frsA	NC_999999999.1	2084434	2085678	-	1245	protein_coding	esterase FrsA&&sp|A6T533|FRSA_KLEP7 Esterase FrsA OS=Klebsiella pneumoniae subsp. pneumoniae (strain ATCC 700721 / MGH 78578) OX=272620 GN=frsA PE=3 SV=1 && PF06500:Esterase FrsA-like	-	963	955	880	2045	1835	1917	305.300245494476	297.795420237582	282.321397187955	536.50806681119	522.898425074875	543.453845809496
IUJ50_RS23525	192.068996812189	192.065618520964	209.482018017534	566.010998122077	574.502580976785	631.658637990412	-1.57782391467683	6.11440562304088e-54	6.41822702045906e-53	IUJ50_RS23525	NC_999999999.1	4852917	4853486	-	570	protein_coding	DedA family protein&&sp|P33366|YOHD_ECOLI Inner membrane protein YohD OS=Escherichia coli (strain K12) OX=83333 GN=yohD PE=1 SV=1 && PF09335:VTT domain	-	180	183	194	641	599	662	124.642992503893	124.640800165022	135.943156026329	367.312298012556	372.822902616486	409.914271364915
IUJ50_RS05820	1961.2378674489	2041.35315859713	2035.43094826315	3122.3321206859	3268.62236388795	3251.80156838568	-0.675098507516526	7.30814487313693e-54	7.65543274933972e-53	rne	NC_999999999.1	1146946	1150179	+	3234	protein_coding	ribonuclease E&&sp|P21513|RNE_ECOLI Ribonuclease E OS=Escherichia coli (strain K12) OX=83333 GN=rne PE=1 SV=6 && PF00575:S1 RNA binding domain|PF12111:Polyribonucleotide phosphorylase C terminal|PF10150:Ribonuclease E/G family|PF20833:RNase E/G, Thioredoxin-like domain	S1	1838	1945	1885	3536	3408	3408	224.323983932229	233.487472758619	232.810097597832	357.128521785527	373.861020535505	371.93707855855
IUJ50_RS06625	364.931093943158	429.261409699859	377.931475804829	935.993226223715	915.943180021418	898.825433515057	-1.23042903263734	7.48892112070897e-54	7.82862475917412e-53	clpS	NC_999999999.1	1339827	1340144	-	318	protein_coding	ATP-dependent Clp protease adapter ClpS&&sp|B5XYB2|CLPS_KLEP3 ATP-dependent Clp protease adapter protein ClpS OS=Klebsiella pneumoniae (strain 342) OX=507522 GN=clpS PE=3 SV=1 && PF02617:ATP-dependent Clp protease adaptor protein ClpS	-	342	409	350	1060	955	942	424.491700885901	499.321403279917	439.613882306502	1088.75720159728	1065.43477619557	1045.52323275512
IUJ50_RS13955	337.18779440362	352.645070071278	349.856566173613	865.352228018152	788.382506782833	846.346241537002	-1.26622650071365	9.57922170365932e-54	9.99313869085448e-53	nfi	NC_999999999.1	2878749	2879420	-	672	protein_coding	deoxyribonuclease V&&sp|A6TGQ5|NFI_KLEP7 Endonuclease V OS=Klebsiella pneumoniae subsp. pneumoniae (strain ATCC 700721 / MGH 78578) OX=272620 GN=nfi PE=3 SV=1 && PF04493:Endonuclease V	-	316	336	324	980	822	887	185.604297369389	194.112721568476	192.577795585899	476.33127569881	433.96345792573	465.869471252759
sRNA00063	109.906148175863	106.003428801188	83.1449246770623	397.355614906294	446.9419077382	398.841859033221	-2.05415172814842	2.03991369654762e-53	2.12368838634424e-52	-	NC_999999999.1	3859209	3859273	+	65	-	-	-	103	101	77	450	466	418	625.452144436204	603.242611643572	473.159803171736	2261.26495716358	2543.44983672765	2269.72285139216
IUJ50_RS03980	788.549936912263	695.844290051361	755.862951609658	297.575204940936	289.649047504155	299.608477838352	1.33659228730513	3.05437244902484e-53	3.17329268781884e-52	IUJ50_RS03980	NC_999999999.1	779163	780662	-	1500	protein_coding	aldehyde dehydrogenase family protein&&sp|P80668|FEAB_ECOLI Phenylacetaldehyde dehydrogenase OS=Escherichia coli (strain K12) OX=83333 GN=feaB PE=1 SV=2 && PF00171:Aldehyde dehydrogenase family	Aldedh	739	663	700	337	302	314	194.456917527463	171.595645866533	186.396286097957	73.3822353876566	71.4276399069582	73.8836417813619
IUJ50_RS14635	45.8831492384673	70.3191062344513	73.4266867277953	350.555953595108	337.604187819413	324.416823137069	-2.41715791704517	6.18569682869971e-53	6.41339119049234e-52	zinT	NC_999999999.1	3022655	3023305	-	651	protein_coding	metal-binding protein ZinT&&sp|P76344|ZINT_ECOLI Metal-binding protein ZinT OS=Escherichia coli (strain K12) OX=83333 GN=zinT PE=1 SV=1 && PF09223:ZinT (YodA) periplasmic lipocalin-like zinc-recruitment	-	43	67	68	397	352	340	26.0709997121559	39.9556139634037	41.7213543603063	199.187377435078	191.828129270678	184.335012809762
IUJ50_RS00185	1092.65918186489	1129.30385534731	1156.47031596278	1967.35180002494	1980.54729502013	1929.32593053869	-0.798872968731798	6.47874195948346e-53	6.70351463971044e-52	ychF	NC_999999999.1	40249	41340	-	1092	protein_coding	redox-regulated ATPase YchF&&sp|P0ABU3|YCHF_ECO57 Ribosome-binding ATPase YchF OS=Escherichia coli O157:H7 OX=83334 GN=ychF PE=3 SV=2 && PF01926:50S ribosome-binding GTPase|PF06071:Protein of unknown function (DUF933)	-	1024	1076	1071	2228	2065	2022	370.124246360768	382.537158255825	391.739447431145	666.415122296357	670.884926533134	653.534348017052
IUJ50_RS01250	196.337196741348	152.183140358141	136.055331289738	539.520623794991	537.097571530884	587.76695015422	-1.77974142041233	6.73061358631466e-53	6.94994111662226e-52	mdtK	NC_999999999.1	248479	249852	-	1374	protein_coding	MdtK family multidrug efflux MATE transporter&&sp|A6TA11|MDTK_KLEP7 Multidrug resistance protein MdtK OS=Klebsiella pneumoniae subsp. pneumoniae (strain ATCC 700721 / MGH 78578) OX=272620 GN=mdtK PE=3 SV=1 && PF01554:MatE	MatE	184	145	126	611	560	616	52.8568536867554	40.9699339555008	36.6280911546203	145.246866850641	144.59454563426	158.235485694236
IUJ50_RS07060	326.517294580721	365.239536859538	348.776761957028	797.360267245297	832.50123587287	879.742090977582	-1.26945585412078	1.27018106095589e-52	1.30890609330211e-51	rhlE	NC_999999999.1	1436660	1438015	-	1356	protein_coding	ATP-dependent RNA helicase RhlE&&sp|P25888|RHLE_ECOLI ATP-dependent RNA helicase RhlE OS=Escherichia coli (strain K12) OX=83333 GN=rhlE PE=1 SV=3 && PF00271:Helicase conserved C-terminal domain|PF00270:DEAD/DEAH box helicase	DEAD	306	348	323	903	868	922	89.0701030503486	99.6330783271824	95.1422256789508	217.510564832377	227.096610499471	239.983363826784
IUJ50_RS21860	2267.48121236611	2230.27016042103	2391.76633973627	1371.3183776655	1234.36531171473	1316.75063508575	0.811898843543788	1.38495987302711e-52	1.424289362322e-51	sseA	NC_999999999.1	4503323	4504180	-	858	protein_coding	3-mercaptopyruvate sulfurtransferase&&sp|P58388|THTM_ECO57 3-mercaptopyruvate sulfurtransferase OS=Escherichia coli O157:H7 OX=83334 GN=sseA PE=3 SV=2 && PF00581:Rhodanese-like domain	Rhodanese	2125	2125	2215	1553	1287	1380	977.556492296949	961.514063713314	1031.13829597146	591.202774154047	532.159568843232	567.677529165068
IUJ50_RS15315	585.810440277175	561.503310976589	656.520963683817	1290.96424220667	1226.69248926429	1232.78392792086	-1.05677815505503	1.92874505022957e-52	1.97950149891983e-51	yidA	NC_999999999.1	3168370	3169182	+	813	protein_coding	sugar-phosphatase&&sp|P0A8Y6|YIDA_ECOL6 Sugar phosphatase YidA OS=Escherichia coli O6:H1 (strain CFT073 / ATCC 700928 / UPEC) OX=199310 GN=yidA PE=3 SV=1 && PF08282:haloacid dehalogenase-like hydrolase	Hydrolase_3	549	535	608	1462	1279	1292	266.533631571979	255.474307599347	298.705698333046	587.36643126761	558.123893850343	560.895393221141
IUJ50_RS12755	332.91959447446	330.604753191823	377.931475804829	829.148716437801	811.400974134157	848.254575790749	-1.25732352834635	2.0625965770245e-52	2.1125989182857e-51	yjgA	NC_999999999.1	2626428	2626979	+	552	protein_coding	ribosome biogenesis factor YjgA&&sp|B5Y2W8|DARP_KLEP3 Dual-action ribosomal maturation protein DarP OS=Klebsiella pneumoniae (strain 342) OX=507522 GN=darP PE=3 SV=1 && PF04751:Dual-action ribosomal maturation protein DarP	-	312	315	350	939	846	889	223.092892380157	221.541693094457	253.255823502659	555.621202336873	543.728255122432	568.42423795028
IUJ50_RS22580	787.482886929973	836.482502520264	863.84337326818	1526.72857371774	1563.33757427739	1551.47574829669	-0.899661797530462	2.13806594948389e-52	2.1854827346539e-51	zipA	NC_999999999.1	4646961	4648022	+	1062	protein_coding	cell division protein ZipA&&sp|A6TC48|ZIPA_KLEP7 Cell division protein ZipA OS=Klebsiella pneumoniae subsp. pneumoniae (strain ATCC 700721 / MGH 78578) OX=272620 GN=zipA PE=3 SV=1 && PF04354:ZipA, C-terminal FtsZ-binding domain	-	738	797	800	1729	1630	1626	274.285003278342	291.351862693174	300.881817752957	531.768701006129	544.51983503733	540.388290045047
IUJ50_RS00550	786.415836947683	752.519390598531	818.491596171601	325.831604223161	292.526355923071	339.683497167049	1.29841099673943	2.32249240366048e-52	2.36922263311039e-51	IUJ50_RS00550	NC_999999999.1	115671	116024	-	354	protein_coding	RidA family protein&&-- && PF01042:Endoribonuclease L-PSP	Ribonuc_L-PSP	737	717	758	369	305	356	821.740030146902	786.321024658742	855.25656696278	340.467294397793	305.666042367581	354.941386081249
IUJ50_RS06700	181.398496989289	174.223457237596	154.412002971687	597.79944731458	541.89308556241	505.708577243079	-1.69023334283333	2.39951519120527e-52	2.44287992357645e-51	IUJ50_RS06700	NC_999999999.1	1357495	1358634	-	1140	protein_coding	GGDEF domain-containing protein&&sp|Q55434|PHY2_SYNY3 Phytochrome-like protein cph2 OS=Synechocystis sp. (strain ATCC 27184 / PCC 6803 / Kazusa) OX=1111708 GN=cph2 PE=1 SV=1 && PF17178:Membrane-associated sensor|PF00990:Diguanylate cyclase, GGDEF domain	GGDEF	170	166	143	677	565	530	58.8591909046163	56.5310732988895	50.1027611127966	193.970690916147	175.830500816623	164.089549715562
IUJ50_RS07755	28.8103495218283	24.1393946774982	22.6758885482897	279.914955389545	257.03955208978	221.366773434706	-3.32663339570585	2.72507206463523e-52	2.76876059472959e-51	IUJ50_RS07755	NC_999999999.1	1573730	1573804	+	75	protein_coding	tRNA-Gln&&-- && -	-	27	23	21	317	268	232	142.093011454438	119.055802561999	111.837771658774	1380.54413162535	1267.72235066654	1091.78375116407
IUJ50_RS21535	239.019196032946	186.817924025856	199.763780068267	625.172834119236	586.011814652446	640.246142132275	-1.56580271295339	2.75915567786449e-52	2.7977838573546e-51	rluD	NC_999999999.1	4430353	4431333	+	981	protein_coding	23S rRNA pseudouridine(1911/1915/1917) synthase RluD&&sp|P65837|RLUD_SALTI Ribosomal large subunit pseudouridine synthase D OS=Salmonella typhi OX=90370 GN=rluD PE=3 SV=2 && PF01479:S4 domain|PF00849:RNA pseudouridylate synthase	S4	224	178	185	708	611	671	90.1258199280615	70.4425370829536	75.3239688250808	235.730917043081	220.96465957405	241.414536878854
IUJ50_RS07250	152.588147467461	166.876684944444	138.214939722909	490.071925051096	483.387814377795	529.562755414922	-1.71449101720726	4.25319185758406e-52	4.3041282870162e-51	IUJ50_RS07250	NC_999999999.1	1476725	1477450	-	726	protein_coding	histidine utilization repressor&&sp|P12380|HUTC_KLEAE Histidine utilization repressor OS=Klebsiella aerogenes OX=548 GN=hutC PE=4 SV=2 && PF00392:Bacterial regulatory proteins, gntR family|PF07702:UTRA domain	UTRA	143	159	128	555	504	555	77.7444927991456	85.0245805217292	70.4212651137499	249.694316895244	246.288726076206	269.815110205926
IUJ50_RS21085	7.46934987602955	13.6440056872816	10.7980421658523	237.530356466207	234.980187544762	245.220951606549	-4.4892872067975	5.39304413615855e-52	5.44675971520395e-51	IUJ50_RS21085	NC_999999999.1	4345477	4345553	+	77	protein_coding	tRNA-Arg&&-- && -	-	7	13	10	269	245	257	35.8820735996057	65.5445553348101	51.8728068918247	1141.07410608962	1128.82332784928	1178.01902170217
IUJ50_RS01735	264.628395607904	260.285646957372	282.908704745329	696.696844802369	690.554020539708	675.550325826603	-1.35295285015895	5.70978709348374e-52	5.75519295506214e-51	rihA	NC_999999999.1	337213	338148	-	936	protein_coding	pyrimidine-specific ribonucleoside hydrolase RihA&&sp|A6T9S2|RIHA_KLEP7 Pyrimidine-specific ribonucleoside hydrolase RihA OS=Klebsiella pneumoniae subsp. pneumoniae (strain ATCC 700721 / MGH 78578) OX=272620 GN=rihA PE=3 SV=1 && PF01156:Inosine-uridine preferring nucleoside hydrolase	-	248	248	262	789	720	708	104.579376901415	102.863151600389	111.803633144837	275.329946173158	272.902342996529	266.972982918934
IUJ50_RS09325	2475.55595891265	2410.79085105275	2431.71909574993	3700.70529349395	3759.68300071619	3673.54343846387	-0.605422335678863	6.79592271871297e-52	6.83637463965769e-51	tig	NC_999999999.1	1912090	1913388	-	1299	protein_coding	trigger factor&&sp|A6T5H9|TIG_KLEP7 Trigger factor OS=Klebsiella pneumoniae subsp. pneumoniae (strain ATCC 700721 / MGH 78578) OX=272620 GN=tig PE=3 SV=1 && PF05698:Bacterial trigger factor protein (TF) C-terminus|PF05697:Bacterial trigger factor protein (TF)|PF00254:FKBP-type peptidyl-prolyl cis-trans isomerase	FKBP_C	2320	2297	2252	4191	3920	3850	704.934964019967	686.492565731778	692.452055909928	1053.80633531044	1070.60072356452	1046.07177320959
IUJ50_RS25200	72.5593987957157	91.3098842148845	83.1449246770623	364.684153236221	396.109459004027	342.54599854767	-2.15854498702458	7.27288301625099e-52	7.30168651334506e-51	IUJ50_RS25200	NC_999999999.1	5247312	5247602	+	291	protein_coding	YebO family protein&&sp|P64500|YEBO_ECOL6 Uncharacterized protein YebO OS=Escherichia coli O6:H1 (strain CFT073 / ATCC 700928 / UPEC) OX=199310 GN=yebO PE=4 SV=1 && PF13974:YebO-like protein	-	68	87	77	413	413	359	92.2329589433163	116.067400525481	105.688615828738	463.563633257398	503.50951187229	435.422998875647
sRNA00067	6.40229989373962	9.44585009119495	4.3192168663409	293.160142553088	281.017122247409	265.258461270898	-5.37481311466428	7.5934984446584e-52	7.60850535858065e-51	-	NC_999999999.1	4345415	4345476	+	62	-	-	-	6	9	4	332	293	278	38.1970460899028	56.3553062618157	25.7690718107774	1749.03576256595	1676.58874915126	1582.57030115204
IUJ50_RS14925	1065.98293230765	985.517026181339	1011.77655094036	1986.77807453147	1831.88636004284	1808.14670542572	-0.877848628325542	8.77926324797173e-52	8.77926324797173e-51	fdhE	NC_999999999.1	3082805	3083734	+	930	protein_coding	formate dehydrogenase accessory protein FdhE&&sp|B5XZH9|FDHE_KLEP3 Protein FdhE homolog OS=Klebsiella pneumoniae (strain 342) OX=507522 GN=fdhE PE=3 SV=1 && PF04216:FdhE, N-terminal|PF24859:FdhE, central domain|PF24860:FdhE, C-terminal domain	-	999	939	937	2250	1910	1895	423.987211597921	391.982463554407	402.427004778308	790.227001159316	728.619911462776	719.177630859261
IUJ50_RS18465	164.32569727265	166.876684944444	180.327304169733	520.97736176603	542.852188368715	503.800242989331	-1.6159308593185	1.05045622692962e-51	1.04838839971125e-50	lsrA	NC_999999999.1	3801690	3803177	+	1488	protein_coding	autoinducer 2 ABC transporter ATP-binding protein LsrA&&sp|A6TEB8|LSRA_KLEP7 Autoinducer 2 import ATP-binding protein LsrA OS=Klebsiella pneumoniae subsp. pneumoniae (strain ATCC 700721 / MGH 78578) OX=272620 GN=lsrA PE=3 SV=1 && PF00005:ABC transporter	ABC_tran	154	159	167	590	566	528	40.849618735035	41.4837671093921	44.8274478374982	129.509425189999	134.947274177988	125.239376350161
IUJ50_RS13920	1344.48297768532	1396.93627459783	1341.11683699885	732.90035638272	625.335029710958	615.437796833558	1.04702666682104	1.62872559870736e-51	1.62232589105036e-50	purD	NC_999999999.1	2872251	2873546	+	1296	protein_coding	phosphoribosylamine--glycine ligase&&sp|Q8Z334|PUR2_SALTI Phosphoribosylamine--glycine ligase OS=Salmonella typhi OX=90370 GN=purD PE=3 SV=1 && PF01071:Phosphoribosylglycinamide synthetase, ATP-grasp (A) domain|PF02844:Phosphoribosylglycinamide synthetase, N domain|PF02843:Phosphoribosylglycinamide synthetase, C domain	-	1260	1331	1242	830	652	645	383.73884266245	398.709926555003	382.77808752259	209.182517899477	178.481501484458	175.656658959139
IUJ50_RS14165	629.559489551062	618.178411523758	586.333689605777	1237.9834935525	1262.17929309758	1176.48806743531	-1.00327417268261	2.29919452209121e-51	2.28566984843185e-50	ubiD	NC_999999999.1	2923768	2925243	-	1476	protein_coding	4-hydroxy-3-polyprenylbenzoate decarboxylase&&sp|A6TGM1|UBID_KLEP7 3-octaprenyl-4-hydroxybenzoate carboxy-lyase OS=Klebsiella pneumoniae subsp. pneumoniae (strain ATCC 700721 / MGH 78578) OX=272620 GN=ubiD PE=3 SV=1 && PF01977:3-octaprenyl-4-hydroxybenzoate carboxy-lyase Rift-related domain|PF20696:3-octaprenyl-4-hydroxybenzoate carboxy-lyase C-terminal domain|PF20695:3-octaprenyl-4-hydroxybenzoa…	-	590	589	543	1402	1316	1233	157.774158307209	154.92194173961	146.94132309987	310.251544032396	316.315263142589	294.840150420807
IUJ50_RS07525	1301.80097839372	1300.37869588784	1358.39370446421	2253.44784275747	2213.60927695229	2173.59271501836	-0.745910241692659	3.39030702235744e-51	3.36376841552881e-50	sucD	NC_999999999.1	1524934	1525803	-	870	protein_coding	succinate--CoA ligase subunit alpha&&sp|P0AGF1|SUCD_ECO57 Succinate--CoA ligase [ADP-forming] subunit alpha OS=Escherichia coli O157:H7 OX=83334 GN=sucD PE=3 SV=2 && PF00549:CoA-ligase|PF02629:CoA binding domain	CoA_binding	1220	1239	1258	2552	2308	2278	553.491296214607	552.886579364005	577.553024411896	958.106337405606	941.168034398604	924.154052152111
IUJ50_RS07325	694.649538470749	729.429534820054	693.234307047715	285.213030254962	285.812636278935	292.929307950236	1.29350871087611	4.03031434480968e-51	3.99095580628615e-50	ycgZ	NC_999999999.1	1494892	1495137	+	246	protein_coding	regulatory protein YcgZ&&sp|P75991|YCGZ_ECOLI Probable two-component-system connector protein YcgZ OS=Escherichia coli (strain K12) OX=83333 GN=ycgZ PE=2 SV=1 && -	-	651	695	642	323	298	307	1044.51841075925	1096.81578447228	1042.39038044328	428.864117214538	429.76572226364	440.466794059308
IUJ50_RS10985	214.477046440277	223.551785491614	193.284954768755	595.150409881872	586.011814652446	585.858615900472	-1.48445424784061	4.33714056025451e-51	4.2864137700761e-50	secM	NC_999999999.1	2248160	2248657	-	498	protein_coding	secA translation cis-regulator SecM&&sp|A6T4P0|SECM_KLEP7 Secretion monitor OS=Klebsiella pneumoniae subsp. pneumoniae (strain ATCC 700721 / MGH 78578) OX=272620 GN=secM PE=3 SV=2 && PF06558:Secretion monitor precursor protein (SecM)	-	201	213	179	674	611	614	159.307760499454	166.048231703154	143.566846865466	442.061658961787	435.273757112737	435.15996521522
IUJ50_RS04370	760.806637372725	770.361551881899	774.219623291606	1420.76707640939	1410.84022807488	1442.70069583308	-0.8906685362099	6.73285124934628e-51	6.64115872260421e-50	tpx	NC_999999999.1	863068	863574	+	507	protein_coding	thiol peroxidase&&sp|P0A864|TPX_ECO57 Thiol peroxidase OS=Escherichia coli O157:H7 OX=83334 GN=tpx PE=3 SV=2 && PF08534:Redoxin	-	713	734	717	1609	1471	1512	555.075154322894	562.046302292945	564.861103686539	1036.57416412427	1029.33165781511	1052.57666277295
IUJ50_RS24155	237.952146050656	258.186569159329	254.833795114113	668.440445520144	653.149011093807	633.566972244159	-1.38065558632498	1.03812093265963e-50	1.02199478224938e-49	IUJ50_RS24155	NC_999999999.1	5000041	5001012	+	972	protein_coding	sensor domain-containing diguanylate cyclase&&sp|P0AA90|DOSC_ECO57 Diguanylate cyclase DosC OS=Escherichia coli O157:H7 OX=83334 GN=dosC PE=3 SV=1 && PF00990:Diguanylate cyclase, GGDEF domain|PF01590:GAF domain	GGDEF	223	246	236	757	681	664	90.5542454113505	98.2545874605867	96.9786673701891	254.379383212698	248.560127834184	241.108054881381
IUJ50_RS18475	77.8946487071654	123.845590084556	87.4641415434032	402.653689771712	421.046131967961	404.566861794463	-2.0846208622399	1.28489972254443e-50	1.26248868087215e-49	lsrD	NC_999999999.1	3804209	3805207	+	999	protein_coding	autoinducer 2 ABC transporter permease LsrD&&sp|A6TEB6|LSRD_KLEP7 Autoinducer 2 import system permease protein LsrD OS=Klebsiella pneumoniae subsp. pneumoniae (strain ATCC 700721 / MGH 78578) OX=272620 GN=lsrD PE=3 SV=1 && PF02653:Branched-chain amino acid transport system / permease component	BPD_transp_2	73	118	81	456	439	424	28.8421472477311	45.8564587489093	32.3854551135446	149.091076254763	155.901268416536	149.799468809402
IUJ50_RS19825	42.6819992915975	46.1797115569531	42.1123644468238	301.990267328784	265.671477346526	263.35012701715	-2.66603646061142	1.60942902954113e-50	1.57829887423086e-49	mrkA	NC_999999999.1	4077769	4078377	+	609	protein_coding	type 3 fimbria major subunit MrkA&&sp|P12267|FM3_KLEPN Fimbrial subunit type 3 OS=Klebsiella pneumoniae OX=573 GN=mrkA PE=3 SV=1 && -	-	40	44	39	342	277	276	25.9246508765624	28.0491288965943	25.5786599501067	183.426090121315	161.366393617488	159.956426937152
IUJ50_RS11240	1563.22822405476	1500.84062560097	1500.92786105346	2500.69133647695	2428.44830556464	2557.16790002161	-0.713688994794868	2.05758237426296e-50	2.01388854006047e-49	lptD	NC_999999999.1	2310770	2313118	+	2349	protein_coding	LPS assembly protein LptD&&sp|P31554|LPTD_ECOLI LPS-assembly protein LptD OS=Escherichia coli (strain K12) OX=83333 GN=lptD PE=1 SV=2 && PF04453:LPS transport system D|PF03968:LptA/(LptD N-terminal domain) LPS transport protein	-	1465	1430	1390	2832	2532	2680	246.164161795507	236.339882369452	236.353619481992	393.788045328671	382.411814477384	402.681504205713
Novel00327	1166.2856306429	1157.64140562089	1120.83677681546	1966.46878754737	2052.48000549302	1929.32593053869	-0.787878869961797	2.09483213018123e-50	2.04639670520594e-49	-	NC_999999999.1	3729562	3733585	-	4024	-	PF02576:RimP N-terminal domain|PF17384:RimP C-terminal SH3 domain|PF13184:NusA-like KH domain|PF08529:NusA N-terminal domain|PF14520:Helix-hairpin-helix domain|PF04760:Translation initiation factor IF-2, N-terminal region|PF22042:Elongation factor G domain 2|PF08364:Bacterial translation initiation factor IF-2 associated region|PF00009:Elongation factor Tu GTP binding domain	GTP_EFTU	1093	1103	1038	2227	2140	2022	107.209287000015	106.414677877748	103.031460328926	180.765081110125	188.67155025257	177.350772374409
IUJ50_RS17705	103.503848282124	89.2108064168412	106.900617441937	377.929340399764	385.55932813467	396.933524779473	-1.95403060595041	2.8185980317032e-50	2.74813308091062e-49	aroQ	NC_999999999.1	3653575	3654027	-	453	protein_coding	type II 3-dehydroquinate dehydratase&&sp|B5XNE4|AROQ_KLEP3 3-dehydroquinate dehydratase OS=Klebsiella pneumoniae (strain 342) OX=507522 GN=aroQ PE=3 SV=1 && PF01220:Dehydroquinase class II	-	97	85	99	428	402	416	84.5169371540381	72.8458337011941	87.2905975576997	308.601378995785	314.831709602618	324.119405460904
IUJ50_RS06170	2343.2417611087	2343.62036151537	2350.73377950603	1422.53310136453	1433.8586954262	1470.37154251242	0.701976624123264	3.03884030029811e-50	2.95718240355305e-49	yccA	NC_999999999.1	1220345	1221004	+	660	protein_coding	FtsH protease modulator YccA&&sp|P0AAC7|YCCA_ECOL6 Inner membrane protein YccA OS=Escherichia coli O6:H1 (strain CFT073 / ATCC 700928 / UPEC) OX=199310 GN=yccA PE=3 SV=1 && PF01027:Inhibitor of apoptosis-promoting Bax1	-	2196	2233	2177	1611	1495	1541	1313.28389374557	1313.49608261336	1317.48284037419	797.267205351462	803.614702445082	824.078546504623
IUJ50_RS12995	74.6934987602956	67.1704895373863	80.9853162438919	321.416541835314	338.563290625718	352.087669816408	-2.1835258234944	3.3837697848905e-50	3.28653502095686e-49	IUJ50_RS12995	NC_999999999.1	2673666	2673857	-	192	protein_coding	DUF2065 domain-containing protein&&sp|P0AF74|YJET_ECO57 Uncharacterized protein YjeT OS=Escherichia coli O157:H7 OX=83334 GN=yjeT PE=4 SV=1 && PF09838:Uncharacterized protein conserved in bacteria (DUF2065)	-	70	64	75	364	353	369	143.902065998419	129.408481045651	156.023676979316	619.230658408453	652.2650270891	678.320656282906
IUJ50_RS21450	1054.24538250246	1068.43059920405	1079.80421658523	1859.62427776146	1831.88636004284	1822.45921232883	-0.784056498623212	3.67493247455377e-50	3.56250624206264e-49	ffh	NC_999999999.1	4416127	4417491	+	1365	protein_coding	signal recognition particle protein&&sp|P0AGD9|SRP54_ECO57 Signal recognition particle protein OS=Escherichia coli O157:H7 OX=83334 GN=ffh PE=3 SV=1 && PF00448:SRP54-type protein, GTPase domain|PF02978:Signal peptide binding domain|PF02881:SRP54-type protein, helical bundle domain	-	988	1018	1000	2106	1910	1910	285.689652659718	289.53370044939	292.615833748755	503.939047596455	496.422357260353	493.867697215655
IUJ50_RS06565	2851.15755267871	3002.73079010097	2977.02022512547	1878.16753979042	1873.12778071396	1844.40505624693	0.658185321753816	4.63671076759389e-50	4.48628312818722e-49	dmsA	NC_999999999.1	1319984	1322422	-	2439	protein_coding	dimethylsulfoxide reductase subunit A&&sp|P18775|DMSA_ECOLI Dimethyl sulfoxide reductase DmsA OS=Escherichia coli (strain K12) OX=83333 GN=dmsA PE=1 SV=2 && PF01568:Molydopterin dinucleotide binding domain|PF00384:Molybdopterin oxidoreductase|PF04879:Molybdopterin oxidoreductase Fe4S4 domain	-	2672	2861	2757	2127	1953	1933	432.409146059701	455.396881022887	451.497593368535	284.844596285045	284.080261842512	279.72414734171
IUJ50_RS07610	202.739496635088	245.592102371069	218.120451750215	609.278609522985	600.398356747024	624.025300975422	-1.45963820794197	5.62651235357888e-50	5.43360335859903e-49	dtpD	NC_999999999.1	1543362	1544840	+	1479	protein_coding	dipeptide permease DtpD&&sp|A6T6E2|DTPD_KLEP7 Dipeptide permease D OS=Klebsiella pneumoniae subsp. pneumoniae (strain ATCC 700721 / MGH 78578) OX=272620 GN=dtpD PE=3 SV=1 && PF00854:POT family	-	190	234	202	690	626	654	50.7055671556294	61.4230924232906	54.5523758211928	152.381839574467	150.160870000389	156.070017587017
IUJ50_RS04400	1023.30093301605	1089.42137718448	1125.1559936818	517.445311855752	490.101534021932	540.058593810533	1.06485569401664	5.68120457013598e-50	5.47598995638582e-49	IUJ50_RS04400	NC_999999999.1	869987	871384	-	1398	protein_coding	YcjX family protein&&sp|P76046|YCJX_ECOLI Ras-like GTPase YcjX OS=Escherichia coli (strain K12) OX=83333 GN=ycjX PE=1 SV=1 && PF04317:YcjX-like family, DUF463	-	959	1038	1042	586	511	566	270.758222033076	288.253226020141	297.708353945541	136.91238629528	129.677415202142	142.895701485234
Novel00260	725.593987957157	661.209506383646	740.745692577464	282.563992822254	285.812636278935	289.112639442741	1.31096416514959	5.73816378135135e-50	5.52039665492435e-49	-	NC_999999999.1	3042431	3044411	-	1981	-	PF07724:AAA domain (Cdc48 subfamily)|PF01040:UbiA prenyltransferase family	UbiA	680	630	686	320	298	303	135.486072955603	123.463921845674	138.315265302371	52.7615806932553	53.3681815632788	53.9843725417405
IUJ50_RS22875	577.274040418856	577.246394461913	572.296234790169	1296.26231707209	1134.61861985899	1161.22139340533	-1.05748196642732	8.56440178263625e-50	8.22377216628139e-49	cvpA	NC_999999999.1	4702871	4703359	+	489	protein_coding	colicin V production protein&&sp|P08550|CVPA_ECOLI Colicin V production protein OS=Escherichia coli (strain K12) OX=83333 GN=cvpA PE=1 SV=1 && PF02674:Colicin V production protein	-	541	550	530	1468	1183	1217	436.675296505631	436.654383896368	432.909866923388	980.549430640985	858.275078311579	878.398578093055
IUJ50_RS08475	216.611146404857	230.898557784765	181.407108386318	18.5432620289604	13.4274392882721	10.4958383956111	3.87925329542862	1.59743221505451e-49	1.5309983611203e-48	IUJ50_RS08475	NC_999999999.1	1727291	1728082	-	792	protein_coding	MoaF C-terminal domain-containing protein&&sp|P54796|MOAF_KLEAE Protein MoaF OS=Klebsiella aerogenes OX=548 GN=moaF PE=1 SV=1 && PF17409:MoaF C-terminal domain|PF10703:MoaF N-terminal domain	-	203	220	168	21	14	11	101.167513065555	107.840400871376	84.7255845899803	8.66056864906927	6.27124071027377	4.9020462965341
IUJ50_RS03320	138.716497697692	151.133601459119	131.736114423397	452.985400993175	542.852188368715	457.046053772518	-1.78379650274772	1.71466312810398e-49	1.64025321877117e-48	speG	NC_999999999.1	637697	638257	+	561	protein_coding	spermidine N1-acetyltransferase&&sp|P0A952|ATDA_ECO57 Spermidine N(1)-acetyltransferase OS=Escherichia coli O157:H7 OX=83334 GN=speG PE=3 SV=2 && PF13302:Acetyltransferase (GNAT) domain	-	130	144	122	513	566	479	91.4641091754655	99.6514506447792	86.8615236972908	298.680451561179	357.935016001508	301.357883555914
IUJ50_RS22340	505.78169160543	547.859305289307	567.977017923828	1111.71270926005	1078.99065709329	1140.22971661411	-1.03861258544156	1.80700138467455e-49	1.72532900570621e-48	dapE	NC_999999999.1	4598906	4600033	-	1128	protein_coding	succinyl-diaminopimelate desuccinylase&&sp|A6TC94|DAPE_KLEP7 Succinyl-diaminopimelate desuccinylase OS=Klebsiella pneumoniae subsp. pneumoniae (strain ATCC 700721 / MGH 78578) OX=272620 GN=dapE PE=3 SV=1 && PF01546:Peptidase family M20/M25/M40|PF07687:Peptidase dimerisation domain	Peptidase_M20	474	522	526	1259	1125	1195	165.859159351369	179.657518898483	186.254647582685	364.55992468377	353.829500560659	373.911403682441
IUJ50_RS22970	225.147546263177	206.759163107267	215.960843317045	625.172834119236	569.707066945259	584.904448773599	-1.45873890002237	2.01099584544135e-49	1.91649416097512e-48	yfbV	NC_999999999.1	4718716	4719171	+	456	protein_coding	terminus macrodomain insulation protein YfbV&&sp|B5XNU5|Y1462_KLEP3 UPF0208 membrane protein KPK_1462 OS=Klebsiella pneumoniae (strain 342) OX=507522 GN=KPK_1462 PE=3 SV=1 && PF04217:Protein of unknown function, DUF412	-	211	197	200	708	594	613	182.636607071677	167.72020240785	175.184479415373	507.131643901891	462.138572942806	474.466481017169
IUJ50_RS02585	963.546134007813	935.1391590283	999.898704557918	1724.52336869332	1671.71619138988	1726.08833251458	-0.821769029996091	2.69468999312461e-49	2.56324170077706e-48	IUJ50_RS02585	NC_999999999.1	505943	507043	+	1101	protein_coding	iron-containing redox enzyme family protein&&-- && PF14518:Iron-containing redox enzyme	-	903	891	926	1953	1743	1809	323.720832938132	314.176993492302	335.934139600444	579.384963138825	561.643432330459	579.910741172546
IUJ50_RS05775	1599.50792345261	1460.95814743815	1476.092364072	2517.46857355077	2462.01690378532	2539.99289173788	-0.72913099469479	2.79193959384293e-49	2.65077410876098e-48	acpP	NC_999999999.1	1139372	1139608	-	237	protein_coding	acyl carrier protein&&sp|P0A6B3|ACP1_SHIFL Acyl carrier protein OS=Shigella flexneri OX=623 GN=acpP PE=3 SV=2 && PF00550:Phosphopantetheine attachment site	PP-binding	1499	1392	1367	2851	2567	2662	2496.4536353751	2280.21019766514	2303.83113106607	3929.17314146056	3842.62619752623	3964.32827586039
IUJ50_RS12170	228.348696210046	213.056396501397	191.125346335585	21.192299461669	21.1002617387133	11.4500055224848	3.55206422563105	4.18559977215296e-49	3.96654034482532e-48	IUJ50_RS12170	NC_999999999.1	2501150	2504299	+	3150	protein_coding	CusA/CzcA family heavy metal efflux RND transporter&&sp|Q8FK36|CUSA_ECOL6 Cation efflux system protein CusA OS=Escherichia coli O6:H1 (strain CFT073 / ATCC 700928 / UPEC) OX=199310 GN=cusA PE=3 SV=1 && PF00873:AcrB/AcrD/AcrF family	ACR_tran	214	203	177	24	22	12	26.8147305566577	25.0189730021591	22.4436344485295	2.48858788936521	2.4777800030796	1.3445612699065
IUJ50_RS20550	780.013537053944	761.965240689726	786.097469674044	1390.74465217203	1453.99985435861	1528.57573725172	-0.909232535338783	5.52423869657201e-49	5.22535264769031e-48	relA	NC_999999999.1	4230501	4232738	+	2238	protein_coding	GTP diphosphokinase&&sp|P0AG22|RELA_ECO57 GTP pyrophosphokinase OS=Escherichia coli O157:H7 OX=83334 GN=relA PE=3 SV=1 && PF02824:TGS domain|PF19296:RelA/SpoT, AH and RIS domains|PF13291:ACT domain|PF04607:Region found in RelA / SpoT proteins|PF13328:HD domain	-	731	726	728	1575	1516	1602	128.922142008235	125.939084770968	129.927706127262	229.864958782267	240.319900615531	252.645946392953
Novel00298	207.007696564248	177.372073934661	185.726325252659	559.82991077909	705.89966544059	560.096103474881	-1.67874326172561	6.6374967699482e-49	6.2666868945321e-48	-	NC_999999999.1	3369899	3370700	+	802	-	PF00313:'Cold-shock' DNA-binding domain	CSD	194	169	172	634	736	587	95.4767394782525	81.8081046011782	85.6612786128836	258.206508408731	325.577259076158	258.329282639298
IUJ50_RS20615	207.007696564248	213.056396501397	239.71653608192	26.4903743270863	23.0184673513236	26.7166795524645	3.11202651653214	6.72726525023509e-49	6.33963472466392e-48	cysN	NC_999999999.1	4248025	4249452	+	1428	protein_coding	sulfate adenylyltransferase subunit CysN&&sp|B7LEG9|CYSN_ECO55 Sulfate adenylyltransferase subunit 1 OS=Escherichia coli (strain 55989 / EAEC) OX=585055 GN=cysN PE=3 SV=1 && PF00009:Elongation factor Tu GTP binding domain|PF22594:GTP-eEF1A C-terminal domain-like	GTP_EFTU	194	203	222	30	24	28	53.6220903792427	55.1889110341746	62.094801191096	6.86191513611731	5.96257219992416	6.92053594804814
IUJ50_RS23535	251.823795820425	210.957318703354	234.317514998994	603.980534657567	632.048749355094	625.933635229169	-1.41752171866954	8.97981297426161e-49	8.44668864183792e-48	pbpG	NC_999999999.1	4854417	4855367	+	951	protein_coding	D-alanyl-D-alanine endopeptidase&&sp|P0AFI5|PBP7_ECOLI D-alanyl-D-alanine endopeptidase OS=Escherichia coli (strain K12) OX=83333 GN=pbpG PE=1 SV=2 && PF00768:D-alanyl-D-alanine carboxypeptidase	-	236	201	217	684	659	656	97.9493828228983	82.0539580131729	91.1401398901681	234.924266843072	245.84167954272	243.463144771712
IUJ50_RS21455	955.009734149493	950.882242513625	997.739096124748	1713.92721896248	1738.85338783124	1660.2508007603	-0.816503507237884	9.25954913848843e-49	8.69368780224747e-48	rpsP	NC_999999999.1	4417751	4417999	+	249	protein_coding	30S ribosomal protein S16&&sp|A6TCL7|RS16_KLEP7 Small ribosomal subunit protein bS16 OS=Klebsiella pneumoniae subsp. pneumoniae (strain ATCC 700721 / MGH 78578) OX=272620 GN=rpsP PE=3 SV=1 && PF00886:Ribosomal protein S16	-	895	906	924	1941	1813	1740	1418.71090196031	1412.5793232212	1482.18733523676	2546.11774494014	2583.14671569686	2466.37895594294
IUJ50_RS18035	109.906148175863	150.084062560097	131.736114423397	435.325151441785	514.07910417956	455.137719518771	-1.84085253539261	9.36768206044286e-49	8.77895527660726e-48	yhbY	NC_999999999.1	3719363	3719656	-	294	protein_coding	ribosome assembly RNA-binding protein YhbY&&sp|P0AGK6|YHBY_ECO57 RNA-binding protein YhbY OS=Escherichia coli O157:H7 OX=83334 GN=yhbY PE=4 SV=1 && PF01985:CRS1 / YhbY (CRM) domain	-	103	143	122	493	536	477	138.280236014807	188.830742750286	165.745968687688	547.711531007611	646.797117687012	572.639040844106
IUJ50_RS14355	16.005749734349	11.5449278892383	10.7980421658523	206.624919751273	249.366729639339	210.870935039095	-4.11933634019013	9.40512411212735e-49	8.7977821491671e-48	IUJ50_RS14355	NC_999999999.1	2963167	2963253	-	87	protein_coding	tRNA-Leu&&-- && -	-	15	11	10	234	260	221	68.0522085509763	49.0859755690399	45.9104152950632	878.514431633667	1060.24128658422	896.567364028168
IUJ50_RS04785	156.856347396621	116.498817791404	139.294743939494	462.69853824644	482.42871157149	447.504382503781	-1.75552301367303	1.09732300820158e-48	1.02457231152523e-47	cho	NC_999999999.1	947918	948781	+	864	protein_coding	excinuclease Cho&&sp|Q8XDZ7|CHO_ECO57 Excinuclease cho OS=Escherichia coli O157:H7 OX=83334 GN=cho PE=3 SV=1 && -	-	147	111	129	524	503	469	67.1542974659287	49.8761854030112	59.6357165343165	198.093324179505	206.540326487767	191.588309422874
IUJ50_RS17775	85.3639985831949	96.5575787099928	88.5439457599885	373.514278011917	338.563290625718	378.804349368872	-2.01188209235593	1.46292656121933e-48	1.36342604143052e-47	aaeA	NC_999999999.1	3669938	3670870	+	933	protein_coding	p-hydroxybenzoic acid efflux pump subunit AaeA&&sp|B5XSP8|AAEA_KLEP3 p-hydroxybenzoic acid efflux pump subunit AaeA OS=Klebsiella pneumoniae (strain 342) OX=507522 GN=aaeA PE=3 SV=1 && PF13533:Biotin-lipoyl like|PF00529:Cation efflux system protein CusB domain 1|PF13437:HlyD family secretion protein	HlyD	80	92	82	423	353	397	33.8437564497888	38.2816085408356	35.1044911805982	148.084982725289	134.228172777178	150.182305830794
IUJ50_RS23575	101.369748317544	96.5575787099928	95.0227710594998	353.204991027817	382.682019715755	438.916878361917	-2.00273784489976	2.53514951093129e-48	2.35838679273791e-47	IUJ50_RS23575	NC_999999999.1	4864676	4864789	-	114	protein_coding	protein YohO&&sp|Q57MH8|YOHO_SALCH UPF0387 membrane protein YohO OS=Salmonella choleraesuis (strain SC-B67) OX=321314 GN=yohO PE=3 SV=1 && -	-	95	92	88	400	399	460	328.919007996385	313.304743584207	308.324683771056	1146.06021220766	1241.70566063421	1424.17345036149
IUJ50_RS11800	122.710747963343	98.6566565080361	131.736114423397	404.419714726851	422.005234774266	453.229385265023	-1.85826996438504	2.8153491344658e-48	2.61425276771824e-47	IUJ50_RS11800	NC_999999999.1	2424588	2425121	+	534	protein_coding	GNAT family N-acetyltransferase&&sp|Q9I1K2|ATSE1_PSEAE Acetyltransferase PA2271 OS=Pseudomonas aeruginosa (strain ATCC 15692 / DSM 22644 / CIP 104116 / JCM 14847 / LMG 12228 / 1C / PRS 101 / PAO1) OX=208964 GN=PA2271 PE=4 SV=1 && PF00583:Acetyltransferase (GNAT) family	Acetyltransf_1	115	94	122	458	440	475	85.0015413923243	68.3393102151189	91.253398490974	280.140897939075	292.322359913885	313.951279665667
IUJ50_RS25300	189.934896847609	179.471151732704	172.768674653636	498.902049826792	617.662207260516	552.462766459892	-1.62106096141783	3.28242660795615e-48	3.04239541176192e-47	fadD	NC_999999999.1	5267163	5268848	+	1686	protein_coding	long-chain-fatty-acid--CoA ligase FadD&&sp|P63522|LCFA_SALTI Long-chain-fatty-acid--CoA ligase OS=Salmonella typhi OX=90370 GN=fadD PE=3 SV=1 && PF13193:AMP-binding enzyme C-terminal domain|PF00501:AMP-binding enzyme	AMP-binding	178	171	160	565	644	579	41.6708778813926	39.3751783964525	37.9046845140736	109.456907278018	135.512361540151	121.207892058074
IUJ50_RS15310	2043.40071608523	2159.95105418658	2153.12960787094	3256.55001727647	3233.13556005466	3334.8141084237	-0.628094011261537	5.07967363959291e-48	4.69962506436789e-47	gyrB	NC_999999999.1	3165754	3168168	+	2415	protein_coding	DNA topoisomerase (ATP-hydrolyzing) subunit B&&sp|P0AES7|GYRB_ECO57 DNA gyrase subunit B OS=Escherichia coli O157:H7 OX=83334 GN=gyrB PE=3 SV=2 && PF00204:DNA gyrase B|PF00986:DNA gyrase B subunit, carboxyl terminus|PF21249:GyrB, hook|PF18053:DNA gyrase B subunit insert domain|PF01751:Toprim domain|PF02518:Histidine kinase-, DNA gyrase B-, and HSP90-like ATPase	DNA_gyraseB	1915	2058	1994	3688	3371	3495	312.983801397803	330.835595021055	329.790767062401	498.799572607549	495.213224726165	510.787134600348
IUJ50_RS25470	516.452191428329	547.859305289307	552.859758891635	1181.47069498805	1053.09488132305	1103.97136579291	-1.0463916187912	5.80238276334716e-48	5.35848462844628e-47	tdcC	NC_999999999.1	5299779	5301110	+	1332	protein_coding	threonine/serine transporter TdcC&&sp|B5XVZ7|TDCC_KLEP3 Threonine/serine transporter TdcC OS=Klebsiella pneumoniae (strain 342) OX=507522 GN=tdcC PE=3 SV=1 && -	-	484	522	512	1338	1098	1157	143.420540423649	152.142403391508	153.531046464211	328.098453994856	292.44805134628	306.576625139997
IUJ50_RS10225	1647.52517265566	1672.96500504053	1741.72420135197	913.034901806907	949.511778242098	992.333811948683	0.826850438139775	8.16210792182732e-48	7.52397948430264e-47	pepD	NC_999999999.1	2086500	2087957	+	1458	protein_coding	cytosol nonspecific dipeptidase&&sp|P15288|PEPD_ECOLI Cytosol non-specific dipeptidase OS=Escherichia coli (strain K12) OX=83333 GN=pepD PE=1 SV=3 && PF07687:Peptidase dimerisation domain|PF01546:Peptidase family M20/M25/M40	Peptidase_M20	1544	1594	1613	1034	990	1040	417.984319626682	424.438516022155	441.883023921229	231.640935483866	240.895278077183	251.759414735578
IUJ50_RS06550	96.0344984060943	109.152045498253	79.9055120273067	383.227415265182	360.622655170736	379.758516495746	-1.97758083109	8.44557723079304e-48	7.77115727043933e-47	IUJ50_RS06550	NC_999999999.1	1317068	1318216	-	1149	protein_coding	MFS transporter&&sp|A4W8S1|Y1421_ENT38 Uncharacterized MFS-type transporter Ent638_1421 OS=Enterobacter sp. (strain 638) OX=399742 GN=Ent638_1421 PE=3 SV=1 && PF07690:Major Facilitator Superfamily	MFS_1	90	104	74	434	376	398	30.9166691589292	35.1396397617433	25.7242170295576	123.373531460371	116.096314409664	122.256778654031
IUJ50_RS05060	213.409996457987	227.7499410877	210.561822234119	560.71292325666	584.093609039836	607.804459818568	-1.42641190343123	1.11421841014048e-47	1.02338538757468e-46	IUJ50_RS05060	NC_999999999.1	1002529	1003038	+	510	protein_coding	DUF523 domain-containing protein&&sp|Q45584|YBBK_BACSU Uncharacterized protein YbbK OS=Bacillus subtilis (strain 168) OX=224308 GN=ybbK PE=4 SV=2 && PF04463:2-thiouracil desulfurase	-	200	217	195	635	609	637	154.785415527711	165.186119922978	152.719646172696	406.682837067219	423.640754804612	440.838139890667
IUJ50_RS12920	762.940737337305	797.649563256462	775.299427508192	1469.33276267572	1383.02624669203	1549.56741404294	-0.914119971263275	1.24325292988442e-47	1.13983586880905e-46	priB	NC_999999999.1	2660819	2661133	-	315	protein_coding	primosomal replication protein N&&sp|A4W5T0|PRIB_ENT38 Primosomal replication protein N OS=Enterobacter sp. (strain 638) OX=399742 GN=priB PE=3 SV=1 && PF22657:Another single-strand binding protein family	-	715	760	718	1664	1442	1624	895.912726542535	936.670910425663	910.425397403626	1725.42093662655	1624.0721656549	1819.63958527346
Novel00167	601.816190011524	606.63348363452	613.328795020408	1140.85212101985	1199.83761068774	1186.02973870405	-0.952666109482487	1.32544398841438e-47	1.21299657423482e-46	-	NC_999999999.1	2218514	2221248	+	2735	-	PF11791:Aconitate B N-terminal domain|PF06434:Aconitate hydratase 2 N-terminus|PF00330:Aconitase family (aconitate hydratase)	Aconitase	564	578	568	1292	1251	1243	81.3939249038222	82.0454501400945	82.950971927636	154.296998661465	162.274618067735	160.407142725636
IUJ50_RS18135	16.005749734349	13.6440056872816	19.4364758985341	220.753119392386	191.82056126103	240.450115972181	-3.73594025733092	1.51749467787142e-47	1.38625189492038e-46	yrbN	NC_999999999.1	3739610	3739690	+	81	protein_coding	protein YrbN&&sp|C1P618|YRBN_ECOLI Uncharacterized protein YrbN OS=Escherichia coli (strain K12) OX=83333 GN=yrbN PE=1 SV=1 && -	-	15	13	18	250	200	252	73.0931128880856	62.3077871701281	88.7601362371223	1008.10851999748	875.982829371574	1098.05837042364
IUJ50_RS22305	1140.67643106794	1151.34417222676	1126.23579789839	1931.14828844459	1893.26893964637	1906.42591949372	-0.745544640894468	1.90673223524154e-47	1.73869288357457e-46	dapA	NC_999999999.1	4591976	4592854	+	879	protein_coding	4-hydroxy-tetrahydrodipicolinate synthase&&sp|A6TCA1|DAPA_KLEP7 4-hydroxy-tetrahydrodipicolinate synthase OS=Klebsiella pneumoniae subsp. pneumoniae (strain ATCC 700721 / MGH 78578) OX=272620 GN=dapA PE=3 SV=1 && PF00701:Dihydrodipicolinate synthetase family	-	1069	1097	1043	2187	1974	1998	480.019685389947	484.508886372283	473.942775232006	812.666211567662	796.725816379628	802.262539288065
IUJ50_RS04960	5857.03735278946	6062.13668074911	5988.59418518166	8274.70992730419	8214.71553600361	8153.35809913605	-0.460599249845611	2.17517792555972e-47	1.97991958394754e-46	yeaG	NC_999999999.1	985438	987372	+	1935	protein_coding	protein kinase YeaG&&sp|P0ACY5|YEAG_ECO57 Uncharacterized protein YeaG OS=Escherichia coli O157:H7 OX=83334 GN=yeaG PE=3 SV=1 && PF06798:PrkA serine protein kinase C-terminal domain|PF08298:PrkA AAA domain	-	5489	5776	5546	9371	8565	8545	1119.6505022587	1158.8579635964	1144.7993385374	1581.82073428963	1570.35200935134	1558.62272014452
IUJ50_RS05095	114.174348105023	119.647434488469	104.741009008767	390.291515085738	405.700487067078	394.071023398852	-1.81278196361091	2.62532279027577e-47	2.38537393310003e-46	leuE	NC_999999999.1	1005857	1006495	-	639	protein_coding	leucine efflux protein LeuE&&sp|A6T7N0|LEUE_KLEP7 Leucine efflux protein OS=Klebsiella pneumoniae subsp. pneumoniae (strain ATCC 700721 / MGH 78578) OX=272620 GN=leuE PE=3 SV=1 && PF01810:LysE type translocator	-	107	114	97	442	423	413	66.0926457382408	69.2608771793624	60.6319240493018	225.92989817183	234.849762775886	228.117760052798
IUJ50_RS03585	985.954183635901	874.265902885043	889.758674466225	1725.40638117089	1634.31118194398	1650.70912949156	-0.865904776391855	2.67859346467168e-47	2.42942197958594e-46	fnr	NC_999999999.1	694242	694994	+	753	protein_coding	fumarate/nitrate reduction transcriptional regulator Fnr&&sp|Q9AQ50|FNR_KLEOX Fumarate nitrate reduction regulatory protein OS=Klebsiella oxytoca OX=571 GN=fnr PE=3 SV=1 && PF00027:Cyclic nucleotide-binding domain|PF13545:Crp-like helix-turn-helix domain	cNMP_binding	924	833	824	1954	1704	1730	484.336515360414	429.471174147518	437.08178641069	847.582299570153	802.8330281619	810.888295745402
IUJ50_RS17730	841.90243602676	910.999764350802	908.115346148174	1584.12438475976	1631.43387352506	1557.20075105793	-0.842750663856591	3.12187592739664e-47	2.82641266998231e-46	mreB	NC_999999999.1	3658606	3659649	+	1044	protein_coding	rod shape-determining protein MreB&&sp|P0A9X5|MREB_ECOL6 Cell shape-determining protein MreB OS=Escherichia coli O6:H1 (strain CFT073 / ATCC 700928 / UPEC) OX=199310 GN=mreB PE=3 SV=1 && PF06723:MreB/Mbl protein	-	789	868	841	1794	1701	1632	298.295514148446	322.777475711566	321.755493859568	561.273109099287	578.03539374351	551.733762478872
IUJ50_RS19245	7139.63143150196	6954.24474491752	7222.81040473857	5110.87622017251	5080.36756499838	4892.01485948163	0.498864926766684	3.1773311600185e-47	2.87149179702207e-46	fbaA	NC_999999999.1	3959341	3960420	+	1080	protein_coding	class II fructose-bisphosphate aldolase&&sp|P0AB72|ALF_ECO57 Fructose-bisphosphate aldolase class 2 OS=Escherichia coli O157:H7 OX=83334 GN=fbaA PE=3 SV=2 && PF01116:Fructose-bisphosphate aldolase class-II	F_bP_aldolase	6691	6626	6689	5788	5297	5127	2445.3300916709	2381.83498724578	2473.81896370879	1750.47963412363	1740.03039269296	1675.51942415535
IUJ50_RS01405	584.743390294885	540.512532996155	543.141520942368	1088.75438484325	1095.29540480048	1135.45888097974	-0.992383570001674	3.20076516635084e-47	2.88752302373644e-46	dtpA	NC_999999999.1	276730	278235	-	1506	protein_coding	dipeptide/tripeptide permease DtpA&&sp|B5XWP3|DTPA_KLEP3 Dipeptide and tripeptide permease A OS=Klebsiella pneumoniae (strain 342) OX=507522 GN=dtpA PE=3 SV=1 && PF00854:POT family	-	548	515	503	1233	1142	1190	143.623598710772	132.759696690259	133.405423886272	267.417854495905	269.024447817163	278.88932714943
IUJ50_RS04630	277.432995395384	231.948096683787	295.866355344352	678.153582773409	689.594917733403	690.816999856583	-1.3548773631067	4.62670208612344e-47	4.16649726050548e-46	trpCF	NC_999999999.1	918364	919722	+	1359	protein_coding	bifunctional indole-3-glycerol-phosphate synthase TrpC/phosphoribosylanthranilate isomerase TrpF&&sp|Q8X7B7|TRPC_ECO57 Tryptophan biosynthesis protein TrpCF OS=Escherichia coli O157:H7 OX=83334 GN=trpC PE=3 SV=3 && PF00218:Indole-3-glycerol phosphate synthase|PF00697:N-(5'phosphoribosyl)anthranilate (PRA) isomerase	-	260	221	274	768	719	724	75.5134146393467	63.1330558743683	80.530719632356	184.584002390002	187.698175127929	188.030808937255
IUJ50_RS24960	720.258738045707	718.934145829838	671.63822271601	1289.19821725153	1336.98931198938	1324.38397210074	-0.903811274873512	5.58648640298015e-47	5.02189469204067e-46	cutC	NC_999999999.1	5201448	5202197	+	750	protein_coding	copper homeostasis protein CutC&&sp|A6TB41|CUTC_KLEP7 PF03932 family protein CutC OS=Klebsiella pneumoniae subsp. pneumoniae (strain ATCC 700721 / MGH 78578) OX=272620 GN=cutC PE=3 SV=1 && PF03932:CutC family	-	675	685	622	1460	1394	1388	355.232528636096	354.579238065083	331.25282843694	635.834205732811	659.404834637746	653.187864920576
Novel00108	348.925344208809	348.446914475191	233.237710782409	37.9695365354903	54.6688599593935	50.5708577243079	2.70520435666222	5.71055907530494e-47	5.12434239146833e-46	-	NC_999999999.1	1546411	1546693	+	283	-	PF10725:Protein of unknown function (DUF2517)	-	327	332	216	43	57	53	456.070030875553	455.444689475152	304.858135768491	49.6288618395933	71.4560551803632	66.0996772705799
IUJ50_RS14965	2510.76860832822	2619.64909195807	2493.26793609528	3875.54176405272	3980.27664616637	3744.15180585253	-0.605454319106636	5.87115516652366e-47	5.25914429227473e-46	typA	NC_999999999.1	3088678	3090501	-	1824	protein_coding	ribosome-dependent GTPase TypA&&sp|H9L427|BIPA_SALTY Large ribosomal subunit assembly factor BipA OS=Salmonella typhimurium (strain LT2 / SGSC1412 / ATCC 700720) OX=99287 GN=bipA PE=1 SV=1 && PF00009:Elongation factor Tu GTP binding domain|PF00679:Elongation factor G C-terminus|PF21018:TypA/BipA C-terminal domain|PF03144:Elongation factor Tu domain 2	GTP_EFTU	2353	2496	2309	4389	4150	3924	509.175280141773	531.255869555829	505.62620371262	785.946604903036	807.186480518791	759.301171089466
IUJ50_RS14075	36.2796993978578	52.476944951083	47.5113855297499	245.477468764333	292.526355923071	280.525135300878	-2.58490417859297	9.95074888170068e-47	8.89775958204982e-46	IUJ50_RS14075	NC_999999999.1	2905897	2905971	-	75	protein_coding	tRNA-Gly&&-- && -	-	34	50	44	278	305	294	178.931940350034	258.816962091301	234.326759666003	1210.69800817617	1442.74371997498	1383.55354673378
IUJ50_RS22455	670.10738887808	668.556278676798	674.877635365766	1295.37930459452	1236.28351732734	1246.1422676971	-0.90817601291599	1.06391437521196e-46	9.49655965198004e-46	eutC	NC_999999999.1	4625641	4626540	+	900	protein_coding	ethanolamine ammonia-lyase subunit EutC&&sp|B5F0I6|EUTC_SALA4 Ethanolamine ammonia-lyase small subunit OS=Salmonella agona (strain SL483) OX=454166 GN=eutC PE=3 SV=1 && PF05985:Ethanolamine ammonia-lyase light chain (EutC)	-	628	637	625	1467	1289	1306	275.414849362307	274.777341420265	277.375425741007	532.40227158107	508.113840176982	512.165797061883
IUJ50_RS10585	311.578594828661	310.663514110412	272.110662579477	63.5768983850071	66.1780936350553	66.7916988811613	2.1869590844202	1.59979036762407e-46	1.42547226078278e-45	cdaR	NC_999999999.1	2158318	2159475	-	1158	protein_coding	DNA-binding transcriptional regulator CdaR&&sp|P37047|CDAR_ECOLI Carbohydrate diacid regulator OS=Escherichia coli (strain K12) OX=83333 GN=cdaR PE=1 SV=2 && PF13556:PucR C-terminal helix-turn-helix domain|PF05651:Putative sugar diacid recognition|PF17853:GGDEF-like domain	Diacid_rec	292	296	252	72	69	70	99.5278241812896	99.2355191438151	86.920547921327	20.3084244857524	21.1393265689021	21.3353310315474
IUJ50_RS21805	261.427245661034	255.037952462264	252.674186680943	618.991746776249	636.844263386619	651.69614765476	-1.3100600468857	2.10276670212366e-46	1.87035564557315e-45	iscR	NC_999999999.1	4494317	4494808	+	492	protein_coding	Fe-S cluster assembly transcriptional regulator IscR&&sp|A6TCF2|ISCR_KLEP7 HTH-type transcriptional regulator IscR OS=Klebsiella pneumoniae subsp. pneumoniae (strain ATCC 700721 / MGH 78578) OX=272620 GN=iscR PE=3 SV=1 && PF02082:Iron-dependent Transcriptional regulator	Rrf2	245	243	234	701	664	683	196.549163314913	191.745493256665	189.968340361158	465.377316048593	478.799395273585	489.965505443823
IUJ50_RS23245	128.045997874792	121.746512286513	109.060225875108	415.898876935255	385.55932813467	439.871045488791	-1.79013139498496	2.63606689178659e-46	2.34060580409072e-45	IUJ50_RS23245	NC_999999999.1	4787732	4788892	-	1161	protein_coding	SulP family inorganic anion transporter&&sp|P55189|YBAR_BACSU Putative sulfate transporter YbaR OS=Bacillus subtilis (strain 168) OX=224308 GN=ybaR PE=3 SV=2 && PF00916:Sulfate permease family	Sulfate_transp	120	116	101	471	402	461	40.7961560305594	38.7891054297041	34.7471851160827	132.507659419204	122.841313049084	140.145323578432
Novel00381	518.586291392909	527.918066207895	504.2685691453	183.666595334465	195.656972486251	187.016756867252	1.45396061442464	3.60405734265809e-46	3.19450537190149e-45	-	NC_999999999.1	4469777	4472813	-	3037	-	PF22689:FGAR-AT PurM_N-like domain|PF02769:AIR synthase related protein, C-terminal domain|PF13507:CobB/CobQ-like glutamine amidotransferase domain	-	486	503	467	208	204	196	63.1628467117194	64.2994395449085	61.4189747455754	22.3702500426968	23.8306557005859	22.778293492489
IUJ50_RS11400	438.557542721164	420.865098507686	389.809322187266	906.85381446392	872.783553737686	995.196313329304	-1.15099968246602	3.72670898031503e-46	3.29745454279183e-45	ribF	NC_999999999.1	2347518	2348456	-	939	protein_coding	bifunctional riboflavin kinase/FAD synthetase&&sp|P0AG42|RIBF_ECO57 Bifunctional riboflavin kinase/FMN adenylyltransferase OS=Escherichia coli O157:H7 OX=83334 GN=ribF PE=3 SV=1 && PF06574:FAD synthetase|PF01687:Riboflavin kinase	-	411	401	361	1027	910	1043	172.761293656887	165.791696163917	153.557871477322	357.237586594379	343.816263860377	392.038411804606
IUJ50_RS06570	2515.03680825738	2503.15027416666	2555.89658065723	3759.86712949111	3672.40464534242	3794.72266357684	-0.567927687624689	5.07940889024769e-46	4.48651621490519e-45	serS	NC_999999999.1	1322623	1323915	-	1293	protein_coding	serine--tRNA ligase&&sp|A6T6Z0|SYS_KLEP7 Serine--tRNA ligase OS=Klebsiella pneumoniae subsp. pneumoniae (strain ATCC 700721 / MGH 78578) OX=272620 GN=serS PE=1 SV=1 && PF02403:Seryl-tRNA synthetase N-terminal domain|PF00587:tRNA synthetase class II core domain (G, H, P, S and T)	tRNA-synt_2b	2357	2385	2367	4258	3829	3977	719.500790577708	716.100295345422	731.189939002094	1075.62138385179	1050.60014905941	1085.59284202224
IUJ50_RS13145	129.113047857082	143.786829165968	144.69376502242	430.027076576367	432.555365643623	460.862722280013	-1.66383977444631	5.47125704723062e-46	4.8242214312103e-45	epmB	NC_999999999.1	2702079	2703107	+	1029	protein_coding	EF-P beta-lysylation protein EpmB&&sp|P39280|EPMB_ECOLI L-lysine 2,3-aminomutase OS=Escherichia coli (strain K12) OX=83333 GN=epmB PE=1 SV=1 && PF04055:Radical SAM superfamily	Radical_SAM	121	137	134	487	451	483	46.4130611866619	51.6879355780004	52.0139573867685	154.584477311334	155.493336927954	165.669156470622
Novel00416	93.9003984415144	77.6658785276029	119.85826804096	421.196951800672	352.949832720295	436.054376981296	-2.05613094775134	6.90583181424686e-46	6.07857071149854e-45	-	NC_999999999.1	4841557	4843122	+	1566	-	PF03788:LrgA family|PF04172:LrgB-like family	-	88	74	111	477	368	457	22.1799790832812	18.3452635965099	28.311422765289	99.4898822149238	83.369400312605	102.999317586946
IUJ50_RS21145	212.342946475697	230.898557784765	242.955948731676	589.852335016455	602.316562359634	584.904448773599	-1.37290476599538	7.44200724746957e-46	6.53916408053219e-45	mprA	NC_999999999.1	4355278	4355808	-	531	protein_coding	transcriptional repressor MprA&&sp|P0ACS1|MPRA_ECO57 Transcriptional repressor MprA OS=Escherichia coli O157:H7 OX=83334 GN=mprA PE=3 SV=1 && PF01047:MarR family	MarR	199	220	225	668	628	613	147.920638624363	160.846699604764	169.246022486038	410.898198116939	419.580928102385	407.451441325478
IUJ50_RS13565	33.078549450988	58.774178345213	30.2345180643863	257.839643450306	261.835066121306	307.241814853342	-2.75595163710354	8.88433135320693e-46	7.79300345341854e-45	IUJ50_RS13565	NC_999999999.1	2791600	2791881	+	282	protein_coding	YjcB family protein&&sp|P32700|YJCB_ECOLI Uncharacterized protein YjcB OS=Escherichia coli (strain K12) OX=83333 GN=yjcB PE=4 SV=2 && PF15940:Family of unknown function	-	31	56	28	292	273	322	43.3893159484593	77.0944142399622	39.658784276161	338.209683900432	343.450501877547	403.010784889527
IUJ50_RS04550	5284.03151229977	4910.79250852235	4991.9348932735	7637.17491849898	7367.82775803616	7155.29928442613	-0.545348226295007	1.15851059707849e-45	1.01444710314127e-44	acnA	NC_999999999.1	899487	902159	-	2673	protein_coding	aconitate hydratase AcnA&&sp|P25516|ACNA_ECOLI Aconitate hydratase A OS=Escherichia coli (strain K12) OX=83333 GN=acnA PE=1 SV=3 && PF00330:Aconitase family (aconitate hydratase)|PF00694:Aconitase C-terminal domain	Aconitase	4952	4679	4623	8649	7682	7499	731.226454589495	679.576074986083	690.804898693967	1056.86431387372	1019.59092352007	990.180341487117
Novel00068	298.773995041182	295.969969524108	309.90381015996	702.877932145356	702.06325421537	695.587835490952	-1.21553620952736	1.52046278866429e-45	1.32909419629792e-44	-	NC_999999999.1	1182589	1183693	+	1105	-	PF02562:PhoH-like protein	-	280	282	287	796	732	729	100.015191571752	99.0765384295209	103.740919411985	235.289791621204	235.017076557011	232.849417205866
IUJ50_RS16530	385.205043606667	405.122015022361	395.208343270192	120.089696949458	125.642467625975	116.408389478595	1.71115803855683	1.63197509025892e-45	1.42411595655985e-44	IUJ50_RS16530	NC_999999999.1	3427034	3427963	-	930	protein_coding	sugar kinase&&sp|E0J5J4|KDGK_ECOLW 2-dehydro-3-deoxygluconokinase OS=Escherichia coli (strain ATCC 9637 / CCM 2024 / DSM 1116 / LMG 11080 / NBRC 13500 / NCIMB 8666 / NRRL B-766 / W) OX=566546 GN=kdgK PE=1 SV=1 && PF00294:pfkB family carbohydrate kinase	PfkB	361	386	366	136	131	122	153.212595982832	161.134431237488	157.191338045742	47.7648320700742	49.9734075401171	46.300617923393
IUJ50_RS20995	403.344893305596	369.437692455625	369.293042072147	105.961497308345	117.010542369228	109.729219590479	1.78040352097683	1.76967054738111e-45	1.54162021911035e-44	gutQ	NC_999999999.1	4329875	4330840	-	966	protein_coding	arabinose-5-phosphate isomerase GutQ&&sp|Q83MK2|GUTQ_SHIFL Arabinose 5-phosphate isomerase GutQ OS=Shigella flexneri OX=623 GN=gutQ PE=3 SV=5 && PF01380:SIS domain	SIS	378	352	342	120	122	115	154.448925493955	141.465171826301	141.409782265974	40.574802543998	44.8057055892852	42.017539684578
IUJ50_RS11460	2837.28590290894	2850.54764974283	2941.38668597815	1754.54579293068	1702.40748119164	1901.65508385935	0.687483994543003	2.30100976888827e-45	2.00104966179478e-44	tal	NC_999999999.1	2359006	2359959	-	954	protein_coding	transaldolase&&sp|Q3Z606|TAL1_SHISS Transaldolase 1 OS=Shigella sonnei (strain Ss046) OX=300269 GN=tal1 PE=3 SV=1 && PF00923:Transaldolase/Fructose-6-phosphate aldolase	-	2659	2716	2724	1987	1775	1993	1100.12030473256	1105.26237270436	1140.48401466944	680.302062759055	660.086117887307	737.341756150374
IUJ50_RS11420	342.52304431507	347.39737557617	353.095978823369	101.546434920497	96.8693834368201	81.1042057842673	1.89773630896065	3.44528945100023e-45	2.99103039667314e-44	nhaA	NC_999999999.1	2350120	2351295	-	1176	protein_coding	Na+/H+ antiporter NhaA&&sp|A6T4F6|NHAA1_KLEP7 Na(+)/H(+) antiporter NhaA 1 OS=Klebsiella pneumoniae subsp. pneumoniae (strain ATCC 700721 / MGH 78578) OX=272620 GN=nhaA1 PE=3 SV=1 && PF06965:Na+/H+ antiporter 1	-	321	331	327	115	101	85	107.737756700857	109.270936801302	111.063384755889	31.9405811693079	30.4694537716363	25.5106490942081
IUJ50_RS06465	758.672537408145	771.411090780921	731.027454628197	1428.71418870752	1336.03020918307	1371.13816131755	-0.871404334349063	3.51076916456277e-45	3.04266660928774e-44	IUJ50_RS06465	NC_999999999.1	1295554	1296447	-	894	protein_coding	YcbJ family phosphotransferase&&sp|P0AB04|YCBJ_ECO57 Uncharacterized protein YcbJ OS=Escherichia coli O157:H7 OX=83334 GN=ycbJ PE=4 SV=1 && -	-	711	735	677	1618	1393	1437	313.907939175074	319.178636136085	302.469524660395	591.144010800134	552.795137508293	567.321384814993
IUJ50_RS06815	555.933040773057	612.93071702865	607.929773937482	1180.58768251048	1140.37323669682	1129.7338782185	-0.957837066488058	3.72279598808233e-45	3.22091734805075e-44	IUJ50_RS06815	NC_999999999.1	1378880	1380082	+	1203	protein_coding	MFS transporter&&sp|P75810|YBJJ_ECOLI Inner membrane protein YbjJ OS=Escherichia coli (strain K12) OX=83333 GN=ybjJ PE=1 SV=1 && PF07690:Major Facilitator Superfamily	MFS_1	521	584	563	1337	1189	1184	170.939454529792	188.465219278454	186.927518833541	363.009570707123	350.644348769522	347.372936564371
IUJ50_RS22895	105.637948246704	132.241901276729	102.581400575596	389.408502608168	414.332412323825	388.34602063761	-1.8065589651735	9.13489937205473e-45	7.8899386399178e-44	argT	NC_999999999.1	4705898	4706680	+	783	protein_coding	lysine/arginine/ornithine ABC transporter substrate-binding protein ArgT&&sp|P09551|ARGT_ECOLI Lysine/arginine/ornithine-binding periplasmic protein OS=Escherichia coli (strain K12) OX=83333 GN=argT PE=1 SV=3 && PF00497:Bacterial extracellular solute-binding proteins, family 3	-	99	126	95	441	432	407	49.9049529373826	62.4730598151417	48.4609939225668	183.962423718161	195.736852907855	183.460491281782
IUJ50_RS11490	1008.36223326399	1075.7773714972	1044.17067743791	1729.82144355873	1784.89032253388	1830.09254934382	-0.772359125258403	1.04562855877468e-44	9.01587889963884e-44	thrA	NC_999999999.1	2365419	2367881	-	2463	protein_coding	bifunctional aspartate kinase/homoserine dehydrogenase I&&sp|P00561|AK1H_ECOLI Bifunctional aspartokinase/homoserine dehydrogenase 1 OS=Escherichia coli (strain K12) OX=83333 GN=thrA PE=1 SV=2 && PF22468:ACT domain|PF00742:Homoserine dehydrogenase|PF00696:Amino acid kinase family|PF03447:Homoserine dehydrogenase, NAD binding domain	AA_kinase	945	1025	967	1959	1861	1918	151.438958614657	161.563572560039	156.816781500543	259.789933974308	268.060348522738	274.848958735758
IUJ50_RS09215	69.3582488488459	73.4677229315162	70.1872740780396	275.499893001697	373.090991652703	367.354343846387	-2.25202348851073	1.32245676207348e-44	1.13834563390705e-43	IUJ50_RS09215	NC_999999999.1	1889453	1889710	-	258	protein_coding	hypothetical protein&&-- && -	-	65	70	65	312	389	385	99.4406303244886	105.332484572041	100.629224222319	394.990984765525	534.909747493584	526.684974185757
IUJ50_RS04675	7232.46477996119	7238.66978655239	7420.41457637367	5351.05561407143	5249.16965890808	5350.9692475079	0.4566182063687	1.54875296897175e-44	1.33087755130284e-43	ompW	NC_999999999.1	927782	928420	-	639	protein_coding	outer membrane protein OmpW&&sp|P0A915|OMPW_ECOLI Outer membrane protein W OS=Escherichia coli (strain K12) OX=83333 GN=ompW PE=1 SV=1 && PF03922:OmpW family	-	6778	6897	6872	6060	5473	5608	4186.69114779249	4190.28306935142	4295.49053677116	3097.59091158663	3038.61170608138	3097.54091616487
IUJ50_RS25325	93.9003984415144	76.6163396285812	98.2621837092555	335.544741476426	364.459066395957	340.637664293923	-1.95368881500594	2.35513314655777e-44	2.02039340999118e-43	IUJ50_RS25325	NC_999999999.1	5272057	5272338	+	282	protein_coding	YcgL domain-containing protein&&sp|A6TAX2|Y2282_KLEP7 YcgL domain-containing protein KPN78578_22820 OS=Klebsiella pneumoniae subsp. pneumoniae (strain ATCC 700721 / MGH 78578) OX=272620 GN=KPN78578_22820 PE=3 SV=1 && PF05166:YcgL domain	-	88	73	91	380	380	357	123.169671079497	100.498075705665	128.891048897523	440.135890007411	478.062969646402	446.816304986215
Novel00135	851.505885867369	918.346536643953	803.374337139407	380.578377832473	411.455103904909	384.529352130115	1.12982669623766	2.62677186721137e-44	2.24961712276379e-43	-	NC_999999999.1	1907101	1909450	+	2350	-	PF22667:Lon protease AAA+ ATPase lid domain|PF00004:ATPase family associated with various cellular activities (AAA)|PF02190:ATP-dependent protease La (LON) substrate-binding domain|PF05362:Lon protease (S16) C-terminal proteolytic domain	AAA	798	875	744	431	429	403	134.030996620144	144.552026699929	126.454866434845	59.9048111346929	64.7649517826231	60.5267129107376
IUJ50_RS20490	1214.30287984595	1352.85564083892	1311.96212315105	2320.55679105276	2137.84015525418	2156.41770673464	-0.77030043282984	2.65223410954323e-44	2.26759307510694e-43	ppnN	NC_999999999.1	4215175	4216542	-	1368	protein_coding	nucleotide 5'-monophosphate nucleosidase PpnN&&sp|P0ADS0|PPNN_ECO57 Pyrimidine/purine nucleotide 5'-monophosphate nucleosidase OS=Escherichia coli O157:H7 OX=83334 GN=ppnN PE=3 SV=1 && PF11892:Pyrimidine/purine nucleotide monophosphate nucleosidase, C-terminal|PF14793:Pyrimidine/purine nucleotide 5'-monophosphate nucleosidases|PF03641:Possible lysine decarboxylase	-	1138	1289	1215	2628	2229	2260	328.341957105164	365.80599137685	354.74857081613	627.467966183695	578.062221711288	583.085506850898
IUJ50_RS22780	317.980894722401	350.545992273235	329.340286058494	743.496506113555	739.46826366127	752.837863103376	-1.16359289889804	3.67647811270187e-44	3.13800404568998e-43	sixA	NC_999999999.1	4684044	4684529	+	486	protein_coding	phosphohistidine phosphatase SixA&&sp|P76502|SIXA_ECOLI Phosphohistidine phosphatase SixA OS=Escherichia coli (strain K12) OX=83333 GN=sixA PE=1 SV=1 && -	-	298	334	305	842	771	789	242.019418229439	266.805139933626	250.66519955854	565.884915891919	562.818967871237	572.994744883764
IUJ50_RS22995	283.835295289123	348.446914475191	336.89891557459	752.32663088925	753.854805755848	752.837863103376	-1.22065715611277	3.86380267743687e-44	3.29234950833696e-43	alaA	NC_999999999.1	4723059	4724276	-	1218	protein_coding	alanine transaminase AlaA&&sp|P0A960|ALAA_ECOL6 Glutamate-pyruvate aminotransferase AlaA OS=Escherichia coli O6:H1 (strain CFT073 / ATCC 700928 / UPEC) OX=199310 GN=alaA PE=3 SV=1 && PF00155:Aminotransferase class I and II	Aminotran_1_2	266	332	312	852	786	789	86.1994641645699	105.821713564424	102.314639800427	228.478112256375	228.942211883295	228.633371111255
IUJ50_RS18015	203.806546617378	197.313313016072	193.284954768755	551.882798480964	522.711029436307	517.158582765564	-1.42150661106191	4.17587338760257e-44	3.55229497905118e-43	IUJ50_RS18015	NC_999999999.1	3714854	3715819	+	966	protein_coding	DMT family transporter&&sp|P0AA74|YHBE_ECO57 Uncharacterized inner membrane transporter YhbE OS=Escherichia coli O157:H7 OX=83334 GN=yhbE PE=3 SV=1 && PF00892:EamA-like transporter family	DUF6	191	188	179	625	545	542	78.041652828956	75.555262225411	74.0127222971035	211.327096583323	200.156635624266	198.030491382968
IUJ50_RS06285	20790.4018549371	20653.8759938473	20754.9168469846	15959.5675195919	15343.7266952698	16016.6493917025	0.39439312903243	4.33119941645996e-44	3.67825478081273e-43	ompA	NC_999999999.1	1249412	1250482	+	1071	protein_coding	porin OmpA&&sp|P24017|OMPA_KLEPN Outer membrane protein A OS=Klebsiella pneumoniae OX=573 GN=ompA PE=1 SV=2 && PF01389:OmpA-like transmembrane domain|PF00691:OmpA family	-	19484	19679	19221	18074	15998	16786	7180.56913367123	7133.41596217748	7168.31335551986	5512.10018534152	5299.40166968815	5531.81506780648
IUJ50_RS13245	375.601593766058	448.153109882249	417.884231818482	911.268876851768	924.575105278164	859.704581313234	-1.11816759483142	5.28416322886351e-44	4.48005143316689e-43	IUJ50_RS13245	NC_999999999.1	2724786	2725361	+	576	protein_coding	transcriptional regulator&&sp|P0ACU8|YJDC_ECOL6 HTH-type transcriptional regulator YjdC OS=Escherichia coli O6:H1 (strain CFT073 / ATCC 700928 / UPEC) OX=199310 GN=yjdC PE=4 SV=1 && -	-	352	427	387	1032	964	901	241.207272530683	287.799069825484	268.360724404424	585.206995858538	593.75211153342	552.092964147153
IUJ50_RS17105	773.611237160204	728.379995921033	843.327093153061	1438.42732596079	1407.96291965596	1470.37154251242	-0.880590402550097	1.22022681817722e-43	1.03281301638707e-42	aroB	NC_999999999.1	3557454	3558548	+	1095	protein_coding	3-dehydroquinate synthase&&sp|A6TF13|AROB_KLEP7 3-dehydroquinate synthase OS=Klebsiella pneumoniae subsp. pneumoniae (strain ATCC 700721 / MGH 78578) OX=272620 GN=aroB PE=3 SV=1 && PF24621:3-dehydroquinate synthase C-terminal|PF01761:3-dehydroquinate synthase N-terminal	-	725	694	781	1629	1468	1541	261.332910462882	246.05338587858	284.883560552846	485.913830521087	475.622677054407	496.704877345252
IUJ50_RS12585	248.622645873555	230.898557784765	235.397319215579	618.10873429868	589.848225877667	576.316944631735	-1.32003717533892	1.72571975542214e-43	1.45823319333171e-42	miaE	NC_999999999.1	2595046	2595810	-	765	protein_coding	tRNA isopentenyl-2-thiomethyl-A-37 hydroxylase MiaE&&sp|Q08015|MIAE_SALTY tRNA 2-(methylsulfanyl)-N(6)-isopentenyladenosine(37) hydroxylase OS=Salmonella typhimurium (strain LT2 / SGSC1412 / ATCC 700720) OX=99287 GN=miaE PE=1 SV=1 && PF06175:tRNA-(MS[2]IO[6]A)-hydroxylase (MiaE)	-	233	220	218	700	615	604	120.216672726522	111.646532666836	113.821821762898	298.874525928665	285.209703563039	278.666914174738
Novel00289	764.007787319595	846.97789151048	808.773358222334	385.87645269789	370.213683233788	347.316834182039	1.13217388879894	1.735572692811e-43	1.46411872754606e-42	-	NC_999999999.1	3315188	3317535	-	2348	-	PF00107:Zinc-binding dehydrogenase|PF08240:Alcohol dehydrogenase GroES-like domain|PF00155:Aminotransferase class I and II|PF00535:Glycosyl transferase family 2	Aminotran_1_2	716	807	749	437	386	364	120.360822687604	133.431828199114	127.413134236465	60.7904894077527	58.3229964717454	54.7158557664249
IUJ50_RS05745	201.672446652798	153.232679257162	197.604171635096	506.849162124918	530.383851886748	581.087780266104	-1.55080356886808	2.02123703250975e-43	1.70227105561867e-42	IUJ50_RS05745	NC_999999999.1	1133645	1134439	-	795	protein_coding	metal-dependent hydrolase&&sp|P0AFQ9|YCFH_ECO57 Uncharacterized metal-dependent hydrolase YcfH OS=Escherichia coli O157:H7 OX=83334 GN=ycfH PE=3 SV=1 && PF01026:TatD related DNase	-	189	146	183	574	553	609	93.8350075642518	71.2967480477925	91.9421033852455	235.828918383713	246.779238214094	270.370976113745
IUJ50_RS23420	273.164795466224	325.357058696715	274.270271012647	679.036595250978	710.695179472116	690.816999856583	-1.25236704825856	3.36565503678686e-43	2.82982935928846e-42	yieE	NC_999999999.1	4826736	4827602	+	867	protein_coding	DNA-binding transcriptional regulator YeiE&&sp|P0ACR6|YEIE_ECO57 Uncharacterized HTH-type transcriptional regulator YeiE OS=Escherichia coli O157:H7 OX=83334 GN=yeiE PE=3 SV=1 && PF00126:Bacterial regulatory helix-turn-helix protein, lysR family|PF03466:LysR substrate binding domain	LysR_substrate	256	310	254	769	741	724	116.544312867923	138.811865481494	117.015958153438	289.707366099761	303.214333343202	294.733413316874
IUJ50_RS17320	1784.10757038877	1668.76684944444	1801.11343326416	2759.41399240482	2686.44696046072	2759.45133091884	-0.64342550248132	3.44012613739827e-43	2.88765554910749e-42	rplW	NC_999999999.1	3596448	3596750	+	303	protein_coding	50S ribosomal protein L23&&sp|Q57J34|RL23_SALCH Large ribosomal subunit protein uL23 OS=Salmonella choleraesuis (strain SC-B67) OX=321314 GN=rplW PE=3 SV=1 && PF00276:Ribosomal protein L23	-	1672	1590	1668	3125	2801	2892	2178.03002522755	2037.22262240183	2198.79070163643	3368.67946038762	3279.60165529129	3368.72504306771
IUJ50_RS16070	313.712694793241	302.267202918238	280.749096312159	684.334670116396	680.003889670351	769.058704260229	-1.24983864632972	3.98879304733361e-43	3.34267450412916e-42	envC	NC_999999999.1	3318958	3320229	-	1272	protein_coding	murein hydrolase activator EnvC&&sp|P37690|ENVC_ECOLI Murein hydrolase activator EnvC OS=Escherichia coli (strain K12) OX=83333 GN=envC PE=1 SV=2 && PF01551:Peptidase family M23	Peptidase_M23	294	288	260	775	709	806	91.2284795763559	87.9001003328949	81.6425781426361	199.006328122144	197.746925738916	223.644300849424
IUJ50_RS21370	183.532596953869	208.85824090531	203.003192718022	19.4262745065299	20.1411589324081	31.4875151868332	3.07167828201574	4.61156587320612e-43	3.85819125035561e-42	IUJ50_RS21370	NC_999999999.1	4400071	4403223	-	3153	protein_coding	multidrug efflux RND transporter permease subunit OqxB19&&sp|Q8G2M6|BEPE_BRUSU Efflux pump membrane transporter BepE OS=Brucella suis biovar 1 (strain 1330) OX=204722 GN=bepE PE=1 SV=1 && PF00873:AcrB/AcrD/AcrF family	ACR_tran	172	199	188	22	21	33	21.5315202189832	24.5026524529824	23.815754918048	2.27903505567461	2.36290325525063	3.69402537284016
IUJ50_RS11295	569.804690542826	552.057460885394	515.066611311152	1078.15823511241	1060.7677037735	1042.90466967299	-0.958846882729537	5.3347875482367e-43	4.45590986318947e-42	carA	NC_999999999.1	2324721	2325869	-	1149	protein_coding	glutamine-hydrolyzing carbamoyl-phosphate synthase small subunit&&sp|P0A6F2|CARA_ECO57 Carbamoyl phosphate synthase small chain OS=Escherichia coli O157:H7 OX=83334 GN=carA PE=3 SV=1 && PF00988:Carbamoyl-phosphate synthase small chain, CPSase domain|PF00117:Glutamine amidotransferase class-I	GATase	534	526	477	1221	1106	1093	183.438903676313	177.725485718048	165.816912474311	347.094658785973	341.496073768851	335.745374544863
IUJ50_RS12620	1617.64777315154	1443.11598615478	1638.06299655979	780.583030171476	743.304674886491	888.329595119446	0.962031910373023	6.38696148351074e-43	5.32596952654596e-42	ridA	NC_999999999.1	2599872	2600258	+	387	protein_coding	2-iminobutanoate/2-iminopropanoate deaminase&&sp|Q7CP78|RIDA_SALTY 2-iminobutanoate/2-iminopropanoate deaminase OS=Salmonella typhimurium (strain LT2 / SGSC1412 / ATCC 700720) OX=99287 GN=ridA PE=1 SV=1 && PF01042:Endoribonuclease L-PSP	Ribonuc_L-PSP	1516	1375	1517	884	775	931	1546.1743135582	1379.35396463387	1565.68751943854	746.09408233488	710.46281800776	849.080018990371
IUJ50_RS17040	3793.36268704072	3864.40222619775	3781.47436648146	5297.19185293969	5299.04300483595	5403.44843948595	-0.483958511965369	7.78937460958612e-43	6.48475029073918e-42	pckA	NC_999999999.1	3543552	3545174	-	1623	protein_coding	phosphoenolpyruvate carboxykinase (ATP)&&sp|B7LSA4|PCKA_ESCF3 Phosphoenolpyruvate carboxykinase (ATP) OS=Escherichia fergusonii (strain ATCC 35469 / DSM 13698 / CCUG 18766 / IAM 14443 / JCM 21226 / LMG 7866 / NBRC 102419 / NCTC 12128 / CDC 0568-73) OX=585054 GN=pckA PE=3 SV=1 && PF01293:Phosphoenolpyruvate carboxykinase	-	3555	3682	3502	5999	5525	5663	864.552364825989	880.743118687775	861.842875514978	1207.29287474715	1207.71477422832	1231.51001156108
IUJ50_RS13015	719.191688063417	763.014779588747	729.947650411612	1283.90014238612	1378.2307326605	1358.7339886682	-0.861446005547988	9.35821788270176e-43	7.77805978119638e-42	hflX	NC_999999999.1	2676789	2678069	-	1281	protein_coding	ribosome rescue GTPase HflX&&sp|P25519|HFLX_ECOLI GTPase HflX OS=Escherichia coli (strain K12) OX=83333 GN=hflX PE=1 SV=3 && PF13167:GTP-binding GTPase N-terminal|PF16360:GTP-binding GTPase Middle Region|PF01926:50S ribosome-binding GTPase	-	674	727	676	1454	1437	1424	207.673453292331	220.327788571869	210.779339916726	370.738400731252	397.977257573627	392.347386956322
IUJ50_RS21595	54.4195490967868	50.3778671530397	50.7507981795056	286.979055210101	237.857495963677	272.891798285888	-2.35947573797597	1.27125889686949e-42	1.05487440378532e-41	trxC	NC_999999999.1	4447367	4447792	-	426	protein_coding	thioredoxin TrxC&&sp|P0AGG6|THIO2_ECO57 Thioredoxin 2 OS=Escherichia coli O157:H7 OX=83334 GN=trxC PE=3 SV=1 && PF00085:Thioredoxin|PF21352:Thioredoxin 2, N-terminal	-	51	48	47	325	248	286	47.2531532614525	43.7437119027552	44.0675324275854	249.187387689518	206.534543150425	236.955251967676
IUJ50_RS14995	198.471296705928	200.461929713137	171.688870437051	511.264224512765	521.751926630001	508.5710786237	-1.43317836962706	1.31928355808459e-42	1.09293588880537e-41	yihI	NC_999999999.1	3096764	3097270	-	507	protein_coding	Der GTPase-activating protein YihI&&sp|A9MIV9|YIHI_SALAR Der GTPase-activating protein YihI OS=Salmonella arizonae (strain ATCC BAA-731 / CDC346-86 / RSK2980) OX=41514 GN=yihI PE=3 SV=1 && PF04220:Der GTPase activator (YihI)	-	186	191	159	579	544	533	144.80221417119	146.254555501298	125.262085754755	373.012082677411	380.663781000287	371.047196599196
IUJ50_RS00375	387.339143571247	392.527548234101	407.08618965263	835.329803780787	802.76904887741	866.38375120135	-1.07740258562195	1.36715841221413e-42	1.13074929036308e-41	rssA	NC_999999999.1	82819	83721	+	903	protein_coding	patatin-like phospholipase RssA&&sp|P0AFR0|RSSA_ECOLI NTE family protein RssA OS=Escherichia coli (strain K12) OX=83333 GN=rssA PE=3 SV=2 && PF01734:Patatin-like phospholipase	-	363	374	377	946	837	908	158.667906847426	160.793262163034	166.757000139843	342.180834787716	328.842790049306	354.901637521831
IUJ50_RS00795	117.375498051893	125.944667882599	114.459246958034	377.929340399764	397.068561810332	386.437686383862	-1.6980564212635	1.40162293531519e-42	1.15736616971466e-41	IUJ50_RS00795	NC_999999999.1	163407	164045	-	639	protein_coding	TetR family transcriptional regulator&&sp|Q9ADP7|HTHR_STRCO HTH-type transcriptional repressor SCO4008 OS=Streptomyces coelicolor (strain ATCC BAA-471 / A3(2) / M145) OX=100226 GN=SCO4008 PE=1 SV=1 && PF17938:Tetracyclin repressor-like, C-terminal domain|PF00440:Bacterial regulatory proteins, tetR family	TetR_N	110	120	106	428	414	405	67.9457105720233	72.906186504592	66.2575664868659	218.773747551003	229.852959312569	223.699014095359
Novel00396	452.429192490933	440.806337589097	413.565014952141	104.195472353206	149.620037783603	144.079236157934	1.71995844944471	1.57780470483412e-42	1.30072680544862e-41	-	NC_999999999.1	4644866	4645796	+	931	-	PF00291:Pyridoxal-phosphate dependent enzyme	PALP	424	420	383	118	156	151	179.757240889969	175.139297655768	164.315891304705	41.3985015430115	59.4463965195447	57.2449488033499
IUJ50_RS11950	878.182135424618	923.594231139061	809.853162438919	434.442138964215	372.131888846398	369.262678100135	1.14977402594425	3.3095191035377e-42	2.72390614528184e-41	IUJ50_RS11950	NC_999999999.1	2451592	2452962	-	1371	protein_coding	NAD-dependent succinate-semialdehyde dehydrogenase&&sp|O32507|GABD_DEIRA Succinate-semialdehyde dehydrogenase [NADP(+)] OS=Deinococcus radiodurans (strain ATCC 13939 / DSM 20539 / JCM 16871 / CCUG 27074 / LMG 4051 / NBRC 15346 / NCIMB 9279 / VKM B-1422 / R1) OX=243230 GN=ssdA PE=3 SV=1 && PF00171:Aldehyde dehydrogenase family	Aldedh	823	880	750	492	388	387	236.936843396959	249.189197637139	218.501429467752	117.214123235418	100.402583375236	99.6284595234327
IUJ50_RS15825	3541.5388912203	3528.54977851082	3514.76272498491	2383.2506769602	2471.60793184837	2362.51780613936	0.552591264970347	3.83624214800992e-42	3.15230918807298e-41	tpiA	NC_999999999.1	3270499	3271266	-	768	protein_coding	triose-phosphate isomerase&&sp|Q7X222|TPIS_KLEPN Triosephosphate isomerase OS=Klebsiella pneumoniae OX=573 GN=tpiA PE=3 SV=1 && PF00121:Triosephosphate isomerase	-	3319	3362	3255	2699	2577	2476	1705.75341803125	1699.49731748234	1692.85689522558	1147.87331527776	1190.42986884462	1137.88749658298
IUJ50_RS10125	211.275896493407	224.601324390635	218.120451750215	583.671247673468	550.525010819156	533.379423922417	-1.35083183798233	4.67350259511553e-42	3.83408708045885e-41	lpdA	NC_999999999.1	2065761	2067158	+	1398	protein_coding	dihydrolipoyl dehydrogenase&&sp|O05940|DLDH_RHIEC Dihydrolipoyl dehydrogenase OS=Rhizobium etli (strain ATCC 51251 / DSM 11541 / JCM 21823 / NBRC 15573 / CFN 42) OX=347834 GN=lpdA PE=3 SV=2 && PF02852:Pyridine nucleotide-disulphide oxidoreductase, dimerisation domain|PF07992:Pyridine nucleotide-disulphide oxidoreductase	Pyr_redox_2	198	214	202	661	574	559	55.9021146637633	59.4279290638825	57.7131357936653	154.43530263	145.665041733913	141.128440159445
IUJ50_RS13700	251.823795820425	245.592102371069	259.153011980454	55.6297860868812	40.2823178648163	56.2958604855503	2.31061503582485	5.139066883233e-42	4.20921956348809e-41	pspG	NC_999999999.1	2821974	2822216	-	243	protein_coding	envelope stress response protein PspG&&sp|P32696|PSPG_ECOLI Phage shock protein G OS=Escherichia coli (strain K12) OX=83333 GN=pspG PE=1 SV=2 && PF09583:Phage shock protein G (Phageshock_PspG)	-	236	234	240	63	42	59	383.332769813071	373.846723020769	394.48949438721	84.6811156797884	61.3187980560102	85.6950315542257
IUJ50_RS02780	204.873596599668	225.650863289657	221.359864399971	539.520623794991	554.361422044376	559.141936348008	-1.34206147723115	5.32575837528458e-42	4.35509596172465e-41	IUJ50_RS02780	NC_999999999.1	542225	543880	-	1656	protein_coding	putative bifunctional diguanylate cyclase/phosphodiesterase&&sp|Q9ABX9|Y091_CAUVC Uncharacterized signaling protein CC_0091 OS=Caulobacter vibrioides (strain ATCC 19089 / CIP 103742 / CB 15) OX=190650 GN=CC_0091 PE=1 SV=1 && PF00990:Diguanylate cyclase, GGDEF domain|PF00563:EAL domain|PF13426:PAS domain	EAL	192	215	205	611	578	586	45.7626445908014	50.4036656246647	49.4451845886143	120.512798944916	123.827790173667	124.895614337782
IUJ50_RS03405	52.2854491322069	49.3283282540181	43.192168663409	263.137718315724	240.734804382593	248.083452987171	-2.37653946613677	6.39179015156797e-42	5.21841804644921e-41	kpnF	NC_999999999.1	654223	654552	-	330	protein_coding	multidrug efflux SMR transporter subunit KpnF&&sp|A6T8S6|MDTI_KLEP7 Spermidine export protein MdtI OS=Klebsiella pneumoniae subsp. pneumoniae (strain ATCC 700721 / MGH 78578) OX=272620 GN=mdtI PE=3 SV=1 && PF00893:Small Multidrug Resistance protein	-	49	47	40	298	251	260	58.6073868793559	55.2927146285962	48.4146197657031	294.954223705445	269.84252884778	278.079717185207
Novel00430	364.931093943158	375.734925849755	356.335391473124	795.594242290158	773.995964688256	766.196202879608	-1.0904095149566	7.40751185118141e-42	6.03795580152568e-41	-	NC_999999999.1	5175906	5177969	-	2064	-	PF22920:UvrC Ribonuclease H-like domain|PF01541:GIY-YIG catalytic domain|PF02151:UvrB/uvrC motif|PF08459:UvrC RNAse H endonuclease domain|PF00196:Bacterial regulatory proteins, luxR family	GerE	342	358	330	901	807	803	65.4013376364906	67.3375526371264	63.8608538333947	142.582883523132	138.71213567716	137.314296841287
IUJ50_RS01325	38.4137993624377	26.2384724755415	30.2345180643863	214.572032049399	207.166206161912	233.770946084065	-2.78901908580743	7.91782164917238e-42	6.44355630197495e-41	IUJ50_RS01325	NC_999999999.1	262754	263353	-	600	protein_coding	TetR/AcrR family transcriptional regulator&&sp|P67431|NEMR_ECOL6 HTH-type transcriptional repressor NemR OS=Escherichia coli O6:H1 (strain CFT073 / ATCC 700928 / UPEC) OX=199310 GN=nemR PE=3 SV=1 && PF16925:Tetracyclin repressor-like, C-terminal domain|PF00440:Bacterial regulatory proteins, tetR family	TetR_N	36	25	28	243	216	245	23.6821685757397	16.1760601307063	18.6396286097957	132.283999994069	127.718296522376	144.120161118102
IUJ50_RS04320	42.6819992915975	41.9815559608664	74.5064909443805	258.722655927876	313.626617661784	294.837642203984	-2.44739817428451	8.60577263412784e-42	6.99219026522887e-41	IUJ50_RS04320	NC_999999999.1	853083	853346	-	264	protein_coding	ATP-binding protein&&-- && -	-	40	40	69	293	327	309	59.8034559993428	58.8220368389322	104.394023869797	362.506659168185	439.434795484184	413.108810626101
IUJ50_RS14650	2301.62681179939	2357.26436720265	2384.20771022018	1509.95133664392	1485.65024696668	1530.48407150547	0.637904098109439	9.13701464769768e-42	7.41194628221236e-41	gldA	NC_999999999.1	3025239	3026342	+	1104	protein_coding	bifunctional L-1%2C2-propanediol dehydrogenase/glycerol dehydrogenase&&sp|P0A9S6|GLDA_ECOL6 Glycerol dehydrogenase OS=Escherichia coli O6:H1 (strain CFT073 / ATCC 700928 / UPEC) OX=199310 GN=gldA PE=3 SV=1 && PF00465:Iron-containing alcohol dehydrogenase	-	2157	2246	2208	1710	1549	1604	771.172065487177	789.813718555792	798.8412261341	505.917069220475	497.774862402274	512.796669107002
IUJ50_RS14240	131.247147821662	142.737290266946	156.571611404858	413.249839502546	438.309982481453	442.733546869412	-1.58774967376393	9.73069164374634e-42	7.88092757728338e-41	yigL	NC_999999999.1	2939358	2940158	-	801	protein_coding	sugar/pyridoxal phosphate phosphatase YigL&&sp|P27848|YIGL_ECOLI Pyridoxal phosphate phosphatase YigL OS=Escherichia coli (strain K12) OX=83333 GN=yigL PE=1 SV=4 && PF08282:haloacid dehalogenase-like hydrolase	Hydrolase_3	123	136	145	468	457	464	60.6097947319182	65.9159304202566	72.3046053617007	190.83834095413	202.411088607039	204.453885985782
IUJ50_RS06710	482.306591995051	520.571293914744	452.437966749209	968.664687893788	958.143703498845	985.654642060567	-1.00042858546521	1.26128486935412e-41	1.01989063598491e-40	artP	NC_999999999.1	1360254	1360982	+	729	protein_coding	arginine ABC transporter ATP-binding protein ArtP&&sp|P0AAF8|ARTP_ECO57 Arginine transport ATP-binding protein ArtP OS=Escherichia coli O157:H7 OX=83334 GN=artP PE=3 SV=1 && PF00005:ABC transporter	ABC_tran	452	496	419	1097	999	1033	244.726570558627	264.142413986184	229.570969650335	491.508909527661	486.170470301224	500.129760426639
IUJ50_RS03595	172.86209713097	174.223457237596	124.177484907301	468.879625589427	467.083066670608	524.791919780553	-1.6307297425545	1.66050001954324e-41	1.34056291386692e-40	IUJ50_RS03595	NC_999999999.1	696190	696378	-	189	protein_coding	YdiH family protein&&sp|P64477|YDIH_ECO57 Uncharacterized protein YdiH OS=Escherichia coli O157:H7 OX=83334 GN=ydiH PE=4 SV=2 && PF15930:Domain of unknown function	-	162	166	115	531	487	550	338.316693939139	340.981077040921	243.033706363549	917.666784203421	914.150652651336	1027.09541451191
IUJ50_RS09125	105.637948246704	103.904351003144	92.8631626263294	346.140891207261	445.982804931895	351.133502689534	-1.91731032462833	1.87024618446237e-41	1.50749573215012e-40	IUJ50_RS09125	NC_999999999.1	1871261	1871959	+	699	protein_coding	GNAT family N-acetyltransferase&&sp|P40586|YIW2_YEAST Uncharacterized protein YIR042C OS=Saccharomyces cerevisiae (strain ATCC 204508 / S288c) OX=559292 GN=YIR042C PE=4 SV=1 && PF13302:Acetyltransferase (GNAT) domain	-	99	99	86	392	465	368	55.9021146637633	54.9847194142465	49.1418780025269	183.172885418941	236.007820230904	185.814905111541
IUJ50_RS19290	911.260684875606	914.148381047867	861.68376483501	1502.88723682336	1542.23731253868	1565.7882551998	-0.778600301813365	2.167170970552e-41	1.74405663820613e-40	zapA	NC_999999999.1	3967392	3967721	-	330	protein_coding	cell division protein ZapA&&sp|A6TDS2|ZAPA_KLEP7 Cell division protein ZapA OS=Klebsiella pneumoniae subsp. pneumoniae (strain ATCC 700721 / MGH 78578) OX=272620 GN=zapA PE=3 SV=1 && PF05164:Cell division protein ZapA	-	854	871	798	1702	1608	1641	1021.44302846877	1024.6798817342	965.871664325776	1684.60432465325	1728.71229636347	1755.11083038817
IUJ50_RS12520	176.06324707784	182.619768429769	177.087891519977	17.6602495513909	16.3047477071875	23.8541781718433	3.21421638617629	2.39627182600559e-41	1.92537213278104e-40	iolD	NC_999999999.1	2575023	2576963	-	1941	protein_coding	3D-(3%2C5/4)-trihydroxycyclohexane-1%2C2-dione acylhydrolase (decyclizing)&&sp|Q5KYR0|IOLD_GEOKA 3D-(3,5/4)-trihydroxycyclohexane-1,2-dione hydrolase OS=Geobacillus kaustophilus (strain HTA426) OX=235909 GN=iolD PE=3 SV=1 && PF02776:Thiamine pyrophosphate enzyme, N-terminal TPP binding domain|PF00205:Thiamine pyrophosphate enzyme, central domain|PF02775:Thiamine pyrophosphate enzyme, C-terminal T…	TPP_enzyme_N	165	174	164	20	17	25	33.5527890691831	34.8022808376248	33.7480579819661	3.36555549179994	3.10723430202127	4.54594710652312
IUJ50_RS07005	467.367892242992	452.351265478336	519.385828177493	1018.99639911525	950.470881048403	950.350458366239	-1.02162594084618	2.57569023315209e-41	2.06625782944321e-40	glnH	NC_999999999.1	1425790	1426536	+	747	protein_coding	glutamine ABC transporter substrate-binding protein GlnH&&sp|P0AEQ5|GLNH_ECO57 Glutamine-binding periplasmic protein OS=Escherichia coli O157:H7 OX=83334 GN=glnH PE=3 SV=1 && PF00497:Bacterial extracellular solute-binding proteins, family 3	-	438	431	481	1154	991	996	231.432169481794	223.996206147291	257.1905152413	504.588678973197	470.656075612354	470.596444467273
IUJ50_RS16235	307.310394899502	344.248758879105	358.494999906295	755.858680799529	737.55005804866	737.571189073396	-1.14352852892053	2.69904468274299e-41	2.16179408238657e-40	IUJ50_RS16235	NC_999999999.1	3352395	3353213	+	819	protein_coding	protein bax&&sp|P27297|BAX_ECOLI Protein bax OS=Escherichia coli (strain K12) OX=83333 GN=bax PE=4 SV=3 && PF01832:Mannosyl-glycoprotein endo-beta-N-acetylglucosaminidase	-	288	328	332	856	769	773	138.796592385288	155.479786750819	161.914094674311	341.383210464202	333.114129784652	333.123673601834
IUJ50_RS02155	1040.37373273269	979.219792787209	1091.68206296766	541.28664875013	494.897048053457	541.012760937407	0.979395427547957	2.95476071266839e-41	2.36287646896352e-40	IUJ50_RS02155	NC_999999999.1	422415	422846	+	432	protein_coding	OsmC family protein&&sp|P0C0L2|OSMC_ECOLI Peroxiredoxin OsmC OS=Escherichia coli (strain K12) OX=83333 GN=osmC PE=1 SV=2 && PF02566:OsmC-like protein	-	975	933	1011	613	516	567	890.822313323544	838.459116774946	934.755184747194	463.477892068842	423.756693708499	463.243375022472
IUJ50_RS13020	568.737640560536	554.156538683437	565.817409490658	1045.48677344234	1125.98669460225	1049.58383956111	-0.931361927630402	3.42889653133404e-41	2.73771738801002e-40	hfq	NC_999999999.1	2678145	2678453	-	309	protein_coding	RNA chaperone Hfq&&sp|A8AMM9|HFQ_CITK8 RNA-binding protein Hfq OS=Citrobacter koseri (strain ATCC BAA-895 / CDC 4225-83 / SGSC4696) OX=290338 GN=hfq PE=3 SV=1 && PF17209:Hfq protein	-	533	528	524	1184	1174	1100	680.830412668246	663.375514486443	677.334631867749	1251.54225892347	1347.90794783593	1256.44681775243
IUJ50_RS25400	771.477137195624	793.451407660375	792.576294973555	374.397290489486	390.354842166196	364.491842465766	1.06205557064736	3.76972191576565e-41	3.00510850832262e-40	IUJ50_RS25400	NC_999999999.1	5287499	5289244	-	1746	protein_coding	alpha%2Calpha-trehalase&&sp|B5F4F0|TREA_SALA4 Periplasmic trehalase OS=Salmonella agona (strain SL483) OX=454166 GN=treA PE=3 SV=1 && PF01204:Trehalase	-	723	756	734	424	407	382	163.44222871573	168.097614554144	167.912216489814	79.3183940682554	82.6991006182494	77.2198633103516
IUJ50_RS17845	1026.50208296292	1044.29120452655	1061.44754490328	1751.0137430204	1683.22542506554	1826.27588083633	-0.748060274158971	3.87213169120511e-41	3.08190073381631e-40	sspA	NC_999999999.1	3682030	3682668	+	639	protein_coding	stringent starvation protein SspA&&sp|P0ACA5|SSPA_ECO57 Stringent starvation protein A OS=Escherichia coli O157:H7 OX=83334 GN=sspA PE=3 SV=2 && PF00043:Glutathione S-transferase, C-terminal domain|PF02798:Glutathione S-transferase, N-terminal domain	GST_N	962	995	983	1983	1755	1914	594.21612336624	604.513796433909	614.445168458389	1013.61762007859	974.376675346762	1057.18497031733
IUJ50_RS00520	752.270237514405	751.469851699509	742.905301010635	1332.46582865244	1320.68456428219	1295.75895829453	-0.813784751024946	5.99635750728999e-41	4.76513049560505e-40	rpmI	NC_999999999.1	111016	111213	+	198	protein_coding	50S ribosomal protein L35&&sp|A7MNZ2|RL35_CROS8 Large ribosomal subunit protein bL35 OS=Cronobacter sakazakii (strain ATCC BAA-894) OX=290339 GN=rpmI PE=3 SV=1 && PF01632:Ribosomal protein L35	-	705	716	688	1509	1377	1358	1405.38121598456	1403.88594588918	1387.88576661682	2489.29487456105	2467.28527372771	2420.71958934302
IUJ50_RS18125	4665.1425225716	4979.01253695876	4953.06194147643	6826.56946409014	6742.4927283252	6750.73242263166	-0.477221114608955	1.0386974153387e-40	8.24130813109109e-40	pnp	NC_999999999.1	3736377	3738512	+	2136	protein_coding	polyribonucleotide nucleotidyltransferase&&sp|A6TEI3|PNP_KLEP7 Polyribonucleotide nucleotidyltransferase OS=Klebsiella pneumoniae subsp. pneumoniae (strain ATCC 700721 / MGH 78578) OX=272620 GN=pnp PE=3 SV=1 && PF00575:S1 RNA binding domain|PF00013:KH domain|PF03726:Polyribonucleotide nucleotidyltransferase, RNA binding domain|PF03725:3' exoribonuclease family, domain 2|PF01138:3' exoribonuclease…	RNase_PH	4372	4744	4587	7731	7030	7075	807.884215146178	862.238531012033	857.744546881348	1182.18847268941	1167.62851715603	1169.05542296558
IUJ50_RS22470	490.842991853371	479.639276852899	483.752289030181	1001.33614956386	912.106768796197	959.892129634976	-0.983033247897261	1.24758355012633e-40	9.88320093615698e-40	eutR	NC_999999999.1	4627752	4628804	+	1053	protein_coding	HTH-type transcriptional regulator EutR&&sp|Q9ZFU7|EUTR_SALTY HTH-type DNA-binding transcriptional activator EutR OS=Salmonella typhimurium (strain LT2 / SGSC1412 / ATCC 700720) OX=99287 GN=eutR PE=1 SV=1 && PF12833:Helix-turn-helix domain	-	460	457	448	1134	951	1006	172.424779120612	168.489104951175	169.933936043721	351.75232666989	320.407565666295	337.193748670995
IUJ50_RS24025	165.39274725494	112.300662195318	153.332198755102	447.687326127758	436.391776868843	467.541892168129	-1.64995619729944	1.43849181113182e-40	1.13777745435855e-39	IUJ50_RS24025	NC_999999999.1	4973679	4974569	+	891	protein_coding	LysR family transcriptional regulator&&sp|P76369|YEEY_ECOLI Uncharacterized HTH-type transcriptional regulator YeeY OS=Escherichia coli (strain K12) OX=83333 GN=yeeY PE=3 SV=2 && PF03466:LysR substrate binding domain|PF00126:Bacterial regulatory helix-turn-helix protein, lysR family	LysR_substrate	155	107	142	507	455	490	68.6632272585047	46.6219106797462	63.6562593215725	185.858552595899	181.169176074576	194.101227095088
IUJ50_RS14135	332.91959447446	316.960747504542	355.255587256539	717.006131786469	724.122618760388	756.654531610871	-1.12883161655817	1.46613363523236e-40	1.15783450632836e-39	trkH	NC_999999999.1	2915921	2917372	-	1452	protein_coding	Trk system potassium transporter TrkH&&sp|Q9L6L2|TRKH_SALTY Trk system potassium uptake protein TrkH OS=Salmonella typhimurium (strain LT2 / SGSC1412 / ATCC 700720) OX=99287 GN=trkH PE=3 SV=1 && PF02386:Cation transport protein	-	312	302	329	812	755	793	84.8121739627043	80.7466142061705	90.5023289938426	182.659266053097	184.472210503508	192.759803957928
IUJ50_RS22475	243.287395962106	244.542563472047	239.71653608192	566.894010599646	578.338992202005	600.171122803578	-1.26208051839097	1.68464253725752e-40	1.32832623077693e-39	hemF	NC_999999999.1	4628848	4629747	-	900	protein_coding	oxygen-dependent coproporphyrinogen oxidase&&sp|A6TC68|HEM6_KLEP7 Oxygen-dependent coproporphyrinogen-III oxidase OS=Klebsiella pneumoniae subsp. pneumoniae (strain ATCC 700721 / MGH 78578) OX=272620 GN=hemF PE=3 SV=1 && PF01218:Coproporphyrinogen III oxidase	-	228	233	222	642	603	629	99.9913784309011	100.507253612122	98.5237512232057	232.994041141818	237.697940749977	246.670969641596
IUJ50_RS23805	85.3639985831949	107.052967700209	107.980421658523	374.397290489486	346.236113076159	336.820995786428	-1.81624719922312	1.75669431160941e-40	1.38298760246268e-39	udk	NC_999999999.1	4921134	4921775	+	642	protein_coding	uridine kinase&&sp|B5XPC8|URK_KLEP3 Uridine kinase OS=Klebsiella pneumoniae (strain 342) OX=507522 GN=udk PE=3 SV=1 && PF00485:Phosphoribulokinase / Uridine kinase family	-	80	102	100	424	361	353	49.1841507284315	61.6806778815719	62.215048764338	215.716380129554	199.4907625674	194.066057122602
IUJ50_RS01155	56.5536490613666	67.1704895373863	64.7882529951135	271.08483061385	290.60815031046	262.395959890277	-2.12770701399015	2.68774720853465e-40	2.1126943174063e-39	IUJ50_RS01155	NC_999999999.1	235655	236359	-	705	protein_coding	response regulator&&sp|P69229|BAER_ECOL6 Transcriptional regulatory protein BaeR OS=Escherichia coli O6:H1 (strain CFT073 / ATCC 700928 / UPEC) OX=199310 GN=baeR PE=1 SV=1 && PF00486:Transcriptional regulatory protein, C terminal|PF00072:Response regulator receiver domain	Response_reg	53	64	60	307	303	275	29.6726934873335	35.2431607954113	33.9932436652809	142.233387612921	152.476926108273	137.674491732447
IUJ50_RS16410	209.141796528828	226.700402188679	211.641626450704	573.958110420203	528.465646274137	530.516922541796	-1.33490369210161	2.75163961708106e-40	2.159568553963e-39	dppB	NC_999999999.1	3391525	3392544	+	1020	protein_coding	dipeptide ABC transporter permease DppB&&sp|P0AEG0|DPPB_ECO57 Dipeptide transport system permease protein DppB OS=Escherichia coli O157:H7 OX=83334 GN=dppB PE=3 SV=1 && PF19300:Binding-prot-dependent transport system membrane comp, N-term|PF00528:Binding-protein-dependent transport system inner membrane component	BPD_transp_1	196	216	196	650	551	556	75.8448536085783	82.2124467819428	76.7514119226881	208.144759128892	191.647008125896	192.390899355738
IUJ50_RS25620	951.808584202623	1046.3902823246	1098.16088826717	1772.20604248207	1777.21750008344	1740.40083941769	-0.7727855538667	2.87532717841367e-40	2.25315437319279e-39	IUJ50_RS25620	NC_999999999.1	5323114	5325111	+	1998	protein_coding	BCCT family transporter&&sp|Q6F754|GBTR_ACIAD Glycine betaine transporter OS=Acinetobacter baylyi (strain ATCC 33305 / BD413 / ADP1) OX=62977 GN=ACIAD3460 PE=1 SV=1 && PF02028:BCCT, betaine/carnitine/choline family transporter	-	892	997	1017	2007	1853	1824	176.213666746412	193.724107511282	203.30869043503	328.098453994856	329.026253275445	322.210178193809
Novel00211	21.3409996457987	22.0403168794549	31.3143222809715	185.432620289604	217.716337031269	195.604261009115	-3.00394249105345	3.21655715912563e-40	2.51665814764922e-39	-	NC_999999999.1	2686103	2686387	+	285	-	-	-	20	21	29	210	227	205	27.698442778643	28.6060852837754	40.6427992243665	240.672644563609	282.573619011494	253.874397673134
IUJ50_RS05770	867.511635601718	784.005557569181	885.439457599885	1444.60841330377	1504.83230309278	1554.33824967731	-0.828029394919232	3.90144677877889e-40	3.04781743735115e-39	fabF	NC_999999999.1	1138041	1139282	-	1242	protein_coding	beta-ketoacyl-ACP synthase II&&sp|P0AAI7|FABF_ECO57 3-oxoacyl-[acyl-carrier-protein] synthase 2 OS=Escherichia coli O157:H7 OX=83334 GN=fabF PE=3 SV=2 && PF00109:Beta-ketoacyl synthase, N-terminal domain|PF02801:Beta-ketoacyl synthase, C-terminal domain	ketoacyl-synt	813	747	820	1636	1569	1629	258.368264252233	233.497911451935	263.707651139276	430.243184012838	448.179475853478	462.923676350959
IUJ50_RS14440	1466.12667566637	1454.66091404402	1499.84805683688	2293.1834042481	2295.13301548822	2248.01775091452	-0.629111548495142	6.18959132014512e-40	4.8278812297132e-39	trxA	NC_999999999.1	2979790	2980119	-	330	protein_coding	thioredoxin TrxA&&sp|P0AA27|THIO_ECO57 Thioredoxin 1 OS=Escherichia coli O157:H7 OX=83334 GN=trxA PE=1 SV=2 && PF00085:Thioredoxin	-	1374	1386	1389	2597	2393	2356	1643.39897086194	1630.5468611752	1681.19767136404	2570.45677504376	2572.64211766031	2519.83005264749
IUJ50_RS15640	194.203096776768	253.988413563242	252.674186680943	3.53204991027817	0.95910280630515	5.7250027612424	6.09728573306007	6.87630290469646e-40	5.35527737739033e-39	eefB	NC_999999999.1	3230985	3234092	-	3108	protein_coding	multidrug efflux RND transporter permease subunit EefB&&sp|P31224|ACRB_ECOLI Multidrug efflux pump subunit AcrB OS=Escherichia coli (strain K12) OX=83333 GN=acrB PE=1 SV=1 && PF00873:AcrB/AcrD/AcrF family	ACR_tran	182	242	234	4	1	6	23.1132275889352	30.2286220203161	30.07220831972	0.420369575906286	0.114148341665215	0.681365508398562
Novel00012	2027.39496635088	1942.69650208909	1837.82677662805	2952.79372499255	3074.88359701431	2925.47641099487	-0.624175429903551	7.18302224925651e-40	5.58557098216726e-39	-	NC_999999999.1	108663	112154	-	3492	-	PF00707:Translation initiation factor IF-3, C-terminal domain|PF05198:Translation initiation factor IF-3, N-terminal domain|PF00587:tRNA synthetase class II core domain (G, H, P, S and T)|PF07973:Threonyl and Alanyl tRNA synthetase second additional domain|PF03129:Anticodon binding domain|PF00453:Ribosomal protein L20	tRNA-synt_2b	1900	1851	1702	3344	3206	3066	214.758115186643	205.786167023625	194.677515303585	312.783855854064	325.716605137724	309.890184436568
IUJ50_RS10105	767.208937266464	723.132301425924	704.032349213567	1320.10365396647	1293.82968570565	1277.62978288393	-0.826677032632463	9.76170747193813e-40	7.57915113058596e-39	IUJ50_RS10105	NC_999999999.1	2059223	2061988	-	2766	protein_coding	LuxR C-terminal-related transcriptional regulator&&sp|A8GKU0|MALT_SERP5 HTH-type transcriptional regulator MalT OS=Serratia proteamaculans (strain 568) OX=399741 GN=malT PE=3 SV=1 && PF17874:MalT-like TPR region|PF00196:Bacterial regulatory proteins, luxR family	GerE	719	689	652	1495	1349	1339	102.599898806682	96.7054701089516	94.1512074185527	176.539264250318	173.025610597619	170.859175472256
IUJ50_RS09050	152.588147467461	152.183140358141	154.412002971687	425.61201418852	494.897048053457	421.74187007819	-1.54698962468866	1.03700025460522e-39	8.03913041414141e-39	apt	NC_999999999.1	1855804	1856355	-	552	protein_coding	adenine phosphoribosyltransferase&&sp|A6T5N2|APT_KLEP7 Adenine phosphoribosyltransferase OS=Klebsiella pneumoniae subsp. pneumoniae (strain ATCC 700721 / MGH 78578) OX=272620 GN=apt PE=3 SV=1 && PF00156:Phosphoribosyl transferase domain	Pribosyltran	143	145	143	482	516	442	102.250909007572	101.97950951967	103.473093602515	285.207049548853	331.635673337086	282.613625617575
IUJ50_RS13800	130.180097839372	143.786829165968	112.299638524863	391.174527563307	390.354842166196	420.787702951316	-1.63693994658823	1.08417936214083e-39	8.39204483367024e-39	IUJ50_RS13800	NC_999999999.1	2841883	2842623	+	741	protein_coding	AzlC family ABC transporter permease&&-- && PF03591:AzlC protein	-	122	137	104	443	407	441	64.9848080575854	71.7771736973853	56.0590334129193	195.271028464613	194.861848420329	210.05367612355
IUJ50_RS19850	43.7490492738874	57.7246394461913	65.8680572116987	256.073618495167	296.362767148291	252.854288621539	-2.26670067189873	1.12069626534566e-39	8.66147875808304e-39	mrkJ	NC_999999999.1	4083342	4084058	-	717	protein_coding	cyclic-di-GMP phosphodiesterase MrkJ&&-- && PF00563:EAL domain	EAL	41	55	61	290	309	265	22.5701746072833	29.7801943828903	33.9813910698606	132.108614419754	152.893823126507	130.447759188104
IUJ50_RS17820	580.475190365725	587.74178345213	611.169186587237	1079.92426006755	1115.43656373289	1084.88802325543	-0.882388311965146	1.30904172185878e-39	1.01017374883166e-38	zapG	NC_999999999.1	3678900	3679298	-	399	protein_coding	Z-ring associated protein ZapG&&sp|P0ADW5|ZAPG_ECO57 Z-ring associated protein G OS=Escherichia coli O157:H7 OX=83334 GN=zapG PE=3 SV=2 && PF06295:Z-ring associated protein G-like	-	544	560	566	1223	1163	1137	538.141173985063	544.877814929056	566.59665913772	1001.16545680712	1034.08785056755	1005.76721308137
IUJ50_RS05735	225.147546263177	223.551785491614	225.679081266312	541.28664875013	541.89308556241	555.325267840513	-1.28068751797511	1.59281041911817e-39	1.22728705546035e-38	hinT	NC_999999999.1	1131297	1131653	-	357	protein_coding	purine nucleoside phosphoramidase&&sp|P0ACE8|HINT_ECO57 Purine nucleoside phosphoramidase OS=Escherichia coli O157:H7 OX=83334 GN=hinT PE=3 SV=1 && PF01230:HIT domain	HIT	211	213	209	613	565	582	233.283733402478	231.630306409442	233.834476557461	560.847197125321	561.475548826192	575.393131680574
IUJ50_RS18895	195.270146759058	194.164696319007	174.928283086806	483.890837708109	481.469608765185	548.646097952397	-1.42292017921248	2.0873123116548e-39	1.60586850077236e-38	exbB	NC_999999999.1	3887932	3888663	+	732	protein_coding	tol-pal system-associated acyl-CoA thioesterase&&sp|P0A1H8|EXBB_SALTI Biopolymer transport protein ExbB OS=Salmonella typhi OX=90370 GN=exbB PE=3 SV=1 && PF01618:MotA/TolQ/ExbB proton channel family	-	183	185	162	548	502	575	98.6757023989156	98.1170860387106	88.3963651869701	244.52415839152	243.300640764392	277.246880705617
IUJ50_RS11670	11.7375498051893	10.4953889902166	5.39902108292613	172.187433126061	187.025047229504	168.887581456651	-4.25309412118923	2.20660032126678e-39	1.6950702467913e-38	IUJ50_RS11670	NC_999999999.1	2400532	2400618	+	87	protein_coding	tRNA-Leu&&-- && -	-	11	10	5	195	195	177	49.9049529373826	44.6236141536727	22.9552076475316	732.095359694722	795.180964938162	718.06526440265
IUJ50_RS08485	164.32569727265	162.678529348357	150.092786105346	7.06409982055634	12.4683364819669	6.67916988811613	4.19329622178162	2.76823912664981e-39	2.12329385357254e-38	IUJ50_RS08485	NC_999999999.1	1728972	1730705	-	1734	protein_coding	arylsulfatase&&sp|Q9X759|ATSA_KLEPN Arylsulfatase OS=Klebsiella pneumoniae OX=573 GN=atsA PE=1 SV=1 && PF00884:Sulfatase	Sulfatase	154	155	139	8	13	7	35.0543441048051	34.7029663703735	32.018146030173	1.5069303828336	2.65977485388774	1.42481622459815
IUJ50_RS01360	569.804690542826	531.06668290496	540.981912509198	1006.63422442928	1051.17667571044	1033.36299840425	-0.912636559556222	2.81367575097824e-39	2.15488460082472e-38	slyA	NC_999999999.1	268604	269044	+	441	protein_coding	transcriptional regulator SlyA&&sp|B5XWN4|SLYA_KLEP3 Transcriptional regulator SlyA OS=Klebsiella pneumoniae (strain 342) OX=507522 GN=slyA PE=3 SV=1 && PF01047:MarR family	MarR	534	506	501	1140	1096	1083	477.939456517197	445.446880334009	453.76355362039	844.342319606053	881.703533563389	866.761818636152
IUJ50_RS16940	2388.05786036488	2368.80929509189	2555.89658065723	3721.89759295562	3585.12628996865	3558.08921611215	-0.571575179510758	3.00932771590573e-39	2.30125060628086e-38	glgP	NC_999999999.1	3516573	3519020	+	2448	protein_coding	glycogen phosphorylase&&sp|P0AC86|PHSG_ECOLI Glycogen phosphorylase OS=Escherichia coli (strain K12) OX=83333 GN=glgP PE=3 SV=1 && PF00343:Carbohydrate phosphorylase	-	2238	2257	2367	4215	3738	3729	360.843499948976	357.934977598081	386.204489840567	562.391128030948	541.724528413943	537.63913646399
IUJ50_RS17190	3563.94694084839	3586.27441795701	3719.9255261361	5056.1294465632	4995.96651804352	5099.06912601323	-0.479138896322318	3.20290594442249e-39	2.44559234009368e-38	crp	NC_999999999.1	3576221	3576853	-	633	protein_coding	cAMP-activated global transcriptional regulator CRP&&sp|P0A2T7|CRP_KLEAE cAMP-activated global transcriptional regulator CRP OS=Klebsiella aerogenes OX=548 GN=crp PE=1 SV=1 && PF13545:Crp-like helix-turn-helix domain|PF00027:Cyclic nucleotide-binding domain	cNMP_binding	3340	3417	3445	5726	5209	5344	2082.63409802451	2095.68142053549	2173.78200950393	2954.6084058512	2919.45149458072	2979.70070999184
IUJ50_RS11790	330.78549450988	373.635848051711	319.622048109227	102.429447398067	91.1147665989892	106.866718209858	1.76899670570277	3.78906632500073e-39	2.88880695755695e-38	IUJ50_RS11790	NC_999999999.1	2420859	2423624	-	2766	protein_coding	sigma 54-interacting transcriptional regulator&&sp|P23914|LEVR_BACSU Transcriptional regulatory protein LevR OS=Bacillus subtilis (strain 168) OX=224308 GN=levR PE=3 SV=2 && PF00158:Sigma-54 interaction domain	Sigma54_activat	310	356	296	116	95	112	44.236395869362	49.9668321607936	42.743492938484	13.6980298682521	12.1849021547619	14.2914321530192
IUJ50_RS12525	157.923397378911	197.313313016072	178.167695736562	21.192299461669	17.2638505134927	23.8541781718433	3.09705042888685	3.94122031079766e-39	3.00029834470633e-38	IUJ50_RS12525	NC_999999999.1	2577469	2579382	+	1914	protein_coding	bifunctional 5-dehydro-2-deoxygluconokinase/5-dehydro-2-deoxyphosphogluconate aldolase&&sp|Q5KYR3|IOLC_GEOKA 5-dehydro-2-deoxygluconokinase OS=Geobacillus kaustophilus (strain HTA426) OX=235909 GN=iolC PE=3 SV=1 && PF00294:pfkB family carbohydrate kinase|PF09863:Uncharacterized protein conserved in bacteria (DUF2090)	PfkB	148	188	165	24	18	25	30.5203844410439	38.1329066404112	34.4328114712974	4.09563837591453	3.33642362911117	4.61007488702266
IUJ50_RS09320	1878.00796883029	1861.88200686443	1925.29091817146	2812.39474105899	2770.84800741558	2857.73054498683	-0.575376189598606	5.10818440236252e-39	3.8828328215859e-38	clpP	NC_999999999.1	1911157	1911780	-	624	protein_coding	ATP-dependent Clp endopeptidase proteolytic subunit ClpP&&sp|Q57SB5|CLPP_SALCH ATP-dependent Clp protease proteolytic subunit OS=Salmonella choleraesuis (strain SC-B67) OX=321314 GN=clpP PE=3 SV=2 && PF00574:Clp protease	-	1760	1774	1783	3185	2889	2995	1113.264334757	1103.70502584127	1141.29319406819	1667.15946494583	1642.53097691036	1694.03407593688
IUJ50_RS11505	78.9616986894553	48.2787893549964	63.7084487785283	270.20181813628	294.444561535681	279.570968174004	-2.14525002656354	6.20663220341778e-39	4.7107223460072e-38	yjjY	NC_999999999.1	2369326	2369466	-	141	protein_coding	protein YjjY&&sp|P0ADE0|YJJY_ECO57 Uncharacterized protein YjjY OS=Escherichia coli O157:H7 OX=83334 GN=yjjY PE=4 SV=1 && -	-	74	46	59	306	307	293	207.148992270064	126.655109108509	167.133448020964	708.850433380356	772.44911411287	733.4295650474
IUJ50_RS02410	59.7547990082364	47.2292504559747	42.1123644468238	249.009518674611	228.266467900626	301.5168120921	-2.38440366272758	9.6731906486988e-39	7.33080367547129e-38	IUJ50_RS02410	NC_999999999.1	474514	475134	+	621	protein_coding	histidine phosphatase family protein&&sp|D3DFG8|PSPA_HYDTT Phosphoserine phosphatase 1 OS=Hydrogenobacter thermophilus (strain DSM 6534 / IAM 12695 / TK-6) OX=608538 GN=pspA PE=1 SV=1 && PF00300:Histidine phosphatase superfamily (branch 1)	-	56	45	39	282	238	316	35.5931680150678	28.132278488185	25.0843863278824	148.323444855282	135.967769602457	179.599609241133
IUJ50_RS14930	110.973198158153	95.5080398109711	78.8257078107214	373.514278011917	324.176748531141	332.050160152059	-1.85198395273333	1.23930927308048e-38	9.37805673808663e-38	IUJ50_RS14930	NC_999999999.1	3083908	3084291	-	384	protein_coding	type II toxin-antitoxin system VapC family toxin&&-- && PF01850:PIN domain	-	104	91	73	423	338	348	106.898677598825	92.0013419933923	75.9315227966007	359.800231465351	312.274191439257	319.85852084885
IUJ50_RS09180	1079.85458207742	1102.01584397274	1140.273252714	512.147236990335	611.907590422686	595.40028716921	0.951705434738082	1.24951342556462e-38	9.44118191894582e-38	IUJ50_RS09180	NC_999999999.1	1882719	1883828	+	1110	protein_coding	ABC transporter ATP-binding protein&&sp|Q01937|LACK_RHIRD Lactose transport ATP-binding protein LacK OS=Rhizobium radiobacter OX=358 GN=lacK PE=3 SV=1 && PF00005:ABC transporter|PF17912:MalK OB fold domain	ABC_tran	1012	1050	1056	580	638	624	359.855174153883	367.240284048468	379.989339998923	170.670047817952	203.91459755074	198.413636045661
Novel00311	364.931093943158	332.703830989866	316.382635459471	696.696844802369	754.813908562153	755.700364483997	-1.12144374005357	1.83924326407057e-38	1.38764335548182e-37	-	NC_999999999.1	3612927	3614469	+	1543	-	PF01327:Polypeptide deformylase|PF00551:Formyl transferase|PF02911:Formyl transferase, C-terminal domain	Pep_deformylase	342	317	293	789	787	792	87.4843557237307	79.7585647922319	75.8459103231664	167.018036045415	180.950348100939	181.162856781309
IUJ50_RS12590	754.404337478985	785.055096468202	756.942755826243	1290.0812297291	1330.27559234524	1380.67983258629	-0.800528519570103	2.15280296195042e-38	1.62179955677394e-37	rraB	NC_999999999.1	2595869	2596291	-	423	protein_coding	ribonuclease E inhibitor RraB&&sp|P0A1U7|RRAB_SALTI Regulator of ribonuclease activity B OS=Salmonella typhi OX=90370 GN=rraB PE=3 SV=1 && PF06877:Regulator of ribonuclease activity B	-	707	748	701	1461	1387	1447	659.704223130339	686.507402993949	661.923994704497	1128.13778122952	1163.28655947291	1207.36357295061
IUJ50_RS13275	140.850597662272	172.124379439552	161.970632487784	6.1810873429868	13.4274392882721	14.312506903106	3.8221160596405	3.25121416035377e-38	2.44564626008808e-37	pgaA	NC_999999999.1	2730221	2732668	+	2448	protein_coding	poly-beta-1%2C6 N-acetyl-D-glucosamine export porin PgaA&&sp|P69435|PGAA_ECO57 Poly-beta-1,6-N-acetyl-D-glucosamine export protein OS=Escherichia coli O157:H7 OX=83334 GN=pgaA PE=3 SV=1 && PF21197:PgaA membrane beta barrel domain	-	132	164	150	7	14	15	21.2829946350602	26.0085672689788	24.4743022712653	0.933982893527078	2.02893081802975	2.16266748376504
IUJ50_RS08480	142.984697626851	151.133601459119	178.167695736562	7.06409982055634	8.63192525674635	6.67916988811613	4.40147158076326	4.03120884477835e-38	3.02788575452241e-37	IUJ50_RS08480	NC_999999999.1	1728108	1728884	-	777	protein_coding	SDR family NAD(P)-dependent oxidoreductase&&sp|P54795|MOAE_KLEAE Protein MoaE OS=Klebsiella aerogenes OX=548 GN=moaE PE=3 SV=1 && PF13561:Enoyl-(Acyl carrier protein) reductase	-	134	144	165	8	9	7	68.069725206974	71.949116874802	84.8190491069026	3.36295660725028	4.10934029994773	3.17970570585996
IUJ50_RS08670	282.768245306833	300.168125120195	231.078102349238	67.9919607728548	54.6688599593935	62.9750303736664	2.13067962888397	4.30445112982465e-38	3.22833834736849e-37	IUJ50_RS08670	NC_999999999.1	1772935	1776027	+	3093	protein_coding	efflux RND transporter permease subunit&&sp|Q8FWV9|BEPG_BRUSU Efflux pump membrane transporter BepG OS=Brucella suis biovar 1 (strain 1330) OX=204722 GN=bepG PE=1 SV=1 && PF00873:AcrB/AcrD/AcrF family	ACR_tran	265	286	214	77	57	66	33.8170852062239	35.8979879525278	27.6353091485124	8.13135834364602	6.53800957518358	7.53136889787586
IUJ50_RS01300	225.147546263177	182.619768429769	217.04064753363	548.350748570686	550.525010819156	500.93774160871	-1.35733246199412	5.06584016952836e-38	3.79376804424059e-37	IUJ50_RS01300	NC_999999999.1	258724	259596	-	873	protein_coding	C40 family peptidase&&sp|P76190|MEPH_ECOLI Murein DD-endopeptidase MepH OS=Escherichia coli (strain K12) OX=83333 GN=mepH PE=1 SV=1 && PF00877:NlpC/P60 family	-	211	174	201	621	574	525	95.3978153776458	77.3782670169871	91.9628215652659	232.343031681069	233.26429363575	212.253550983951
IUJ50_RS13970	263.561345625614	223.551785491614	229.998298132653	577.490160330481	554.361422044376	588.721117281093	-1.26288024844796	5.34333965089733e-38	3.99568319027278e-37	IUJ50_RS13970	NC_999999999.1	2881405	2881902	+	498	protein_coding	Rsd/AlgQ family anti-sigma factor&&sp|A4W5B8|RSD_ENT38 Regulator of sigma D OS=Enterobacter sp. (strain 638) OX=399742 GN=rsd PE=3 SV=1 && PF04353:Regulator of RNA polymerase sigma(70) subunit, Rsd/AlgQ	Rsd_AlgQ	247	213	213	654	578	617	195.766252952065	166.048231703154	170.836527275666	428.944102316037	411.764699854602	437.286153970343
IUJ50_RS10120	263.561345625614	261.335185856394	305.584593293619	618.10873429868	656.026319512722	629.750303736664	-1.19716085438148	5.92189122854004e-38	4.42179507050044e-37	IUJ50_RS10120	NC_999999999.1	2064236	2065771	+	1536	protein_coding	2-oxo acid dehydrogenase subunit E2&&sp|O66119|ODP2_ZYMMO Dihydrolipoyllysine-residue acetyltransferase component of pyruvate dehydrogenase complex OS=Zymomonas mobilis subsp. mobilis (strain ATCC 31821 / ZM4 / CP4) OX=264203 GN=pdhC PE=3 SV=2 && PF02817:e3 binding domain|PF00198:2-oxoacid dehydrogenases acyltransferase (catalytic domain)|PF00364:Biotin-requiring enzyme	Biotin_lipoyl	247	249	283	700	684	660	63.4710898243025	62.9349839460294	73.5911676419109	148.853523655878	157.984872000334	151.657057299024
IUJ50_RS14270	171.79504714868	181.570229530747	163.050436704369	454.751425948315	444.064599319284	473.266894929372	-1.40929422111494	6.91110327604609e-38	5.1528372955226e-37	pldA	NC_999999999.1	2945617	2946477	-	861	protein_coding	phospholipase A&&sp|P37446|PA1_KLEPN Phospholipase A1 OS=Klebsiella pneumoniae OX=573 GN=pldA PE=3 SV=1 && PF02253:Phospholipase A1	-	161	173	151	515	463	496	73.8062164284572	78.0058091320473	70.0493758108299	195.369323631568	190.7780722992	203.323899351714
IUJ50_RS14835	122.710747963343	114.399739993361	109.060225875108	354.088003505387	354.868038332905	367.354343846387	-1.63624686571916	9.32699563807696e-38	6.94388662041853e-37	IUJ50_RS14835	NC_999999999.1	3065358	3066623	-	1266	protein_coding	MFS transporter&&sp|P96517|MELY_ENTCC Melibiose permease OS=Enterobacter cloacae subsp. cloacae (strain ATCC 13047 / DSM 30054 / NBRC 13535 / NCTC 10005 / WDCM 00083 / NCDC 279-56) OX=716541 GN=melY PE=1 SV=1 && PF01306:LacY proton/sugar symporter	-	115	109	101	401	370	385	35.8537307294638	33.4254133506539	31.8653095732797	103.457734085429	103.685645324906	107.333904691884
IUJ50_RS25335	157.923397378911	115.449278892383	99.3419879258407	387.642477653029	433.514468449928	419.833535824443	-1.7344924593748	1.08436990503715e-37	8.06122495386857e-37	IUJ50_RS25335	NC_999999999.1	5273109	5273555	+	447	protein_coding	YcgN family cysteine cluster protein&&sp|A6TAX0|Y2280_KLEP7 UPF0260 protein KPN78578_22800 OS=Klebsiella pneumoniae subsp. pneumoniae (strain ATCC 700721 / MGH 78578) OX=272620 GN=KPN78578_22800 PE=3 SV=1 && PF03692:Putative zinc- or iron-chelating domain	-	148	110	92	439	452	440	130.684599150242	95.5364625169234	82.2073745014958	320.781484228997	358.741424484923	347.420193902014
IUJ50_RS19805	126.978947892502	156.381295954227	150.092786105346	412.366827024976	424.882543193181	406.47519604821	-1.52038972242089	1.09017168508205e-37	8.09248966817861e-37	IUJ50_RS19805	NC_999999999.1	4074322	4075278	+	957	protein_coding	nickel/cobalt transporter&&sp|P44136|Y1248_HAEIN Putative nickel/cobalt efflux system HI_1248 OS=Haemophilus influenzae (strain ATCC 51907 / DSM 11121 / KW20 / Rd) OX=71421 GN=HI_1248 PE=3 SV=1 && PF03824:High-affinity nickel-transport protein	-	119	149	139	467	443	426	49.0800776822193	60.4447137172475	58.014070236489	159.388593462674	164.226185299583	157.111352149732
Novel00091	42.6819992915975	68.2200284364079	62.6286445619431	266.669768226002	278.139813828493	246.175118733423	-2.18791296712701	1.38553928788494e-37	1.0270006125112e-36	-	NC_999999999.1	1421104	1421944	-	841	-	-	-	40	65	58	302	290	258	18.7730230485452	30.0055336550558	27.5462491770379	117.290609351621	122.33553306741	108.276351967203
IUJ50_RS20970	168.59389720181	146.935445863032	161.970632487784	7.06409982055634	5.7546168378309	4.77083563436867	4.75551432976353	1.49484091748211e-37	1.10640050388822e-36	hypF	NC_999999999.1	4322255	4324489	+	2235	protein_coding	carbamoyltransferase HypF&&sp|P30131|HYPF_ECOLI Carbamoyltransferase HypF OS=Escherichia coli (strain K12) OX=83333 GN=hypF PE=1 SV=2 && PF22521:Carbamoyltransferase, Kae1-like Domain, second subdomain|PF07503:HypF finger|PF17788:HypF Kae1-like domain|PF01300:Telomere recombination|PF00708:Acylphosphatase	Sua5_yciO_yrdC	158	140	150	8	6	5	27.9029279266732	24.318372277035	26.8067525548356	1.16913525003735	0.952410861464396	0.789591349777304
IUJ50_RS23065	444.959842614903	415.617404012578	354.175783039954	883.895490047112	829.623927453954	845.392074410128	-1.07480765608677	1.74346468229443e-37	1.28853730892606e-36	nuoN	NC_999999999.1	4740294	4741751	+	1458	protein_coding	NADH-quinone oxidoreductase subunit NuoN&&sp|A6TBW2|NUON_KLEP7 NADH-quinone oxidoreductase subunit N OS=Klebsiella pneumoniae subsp. pneumoniae (strain ATCC 700721 / MGH 78578) OX=272620 GN=nuoN PE=3 SV=1 && PF00361:NADH:quinone oxidoreductase/Mrp antiporter, TM	-	417	396	328	1001	865	886	112.888252127154	105.443947518678	89.8559403881979	224.248139670551	210.479207612892	214.479655245887
IUJ50_RS07965	1136.40823113878	1150.29463332774	1270.92956292081	607.512584567845	647.394394255976	669.825323065361	0.886851368948591	1.81779972471002e-37	1.34152032085587e-36	ahpF	NC_999999999.1	1612022	1613587	-	1566	protein_coding	alkyl hydroperoxide reductase subunit F&&sp|P19480|AHPF_SALTY Alkyl hydroperoxide reductase subunit F OS=Salmonella typhimurium (strain LT2 / SGSC1412 / ATCC 700720) OX=99287 GN=ahpF PE=1 SV=1 && PF13192:Thioredoxin domain|PF07992:Pyridine nucleotide-disulphide oxidoreductase	Pyr_redox_2	1065	1096	1177	688	675	702	268.428155951073	271.708228402363	300.203104457164	143.499033467228	152.919416334262	158.217770122618
IUJ50_RS07160	343.59009429736	366.28907575856	360.654608339465	126.270784292445	115.092336756618	107.820885336732	1.61449502923996	1.82281920522869e-37	1.34326938524847e-36	moaB	NC_999999999.1	1455544	1456056	-	513	protein_coding	molybdenum cofactor biosynthesis protein B&&sp|P0AF00|MOAB_ECO57 Molybdenum cofactor biosynthesis protein B OS=Escherichia coli O157:H7 OX=83334 GN=moaB PE=3 SV=2 && PF00994:Probable molybdopterin binding domain	-	322	349	334	143	120	113	247.747182631195	264.114385292001	260.051627221042	91.0481168587199	82.9878469930965	77.7447342467864
IUJ50_RS11485	252.890845802715	299.118586221173	293.706746911181	723.187219129456	656.026319512722	613.529462579811	-1.23722711733278	2.155989820403e-37	1.58648307539089e-36	thrB	NC_999999999.1	2364488	2365417	-	930	protein_coding	homoserine kinase&&sp|A6T4E3|KHSE_KLEP7 Homoserine kinase OS=Klebsiella pneumoniae subsp. pneumoniae (strain ATCC 700721 / MGH 78578) OX=272620 GN=thrB PE=3 SV=1 && PF08544:GHMP kinases C terminal|PF00288:GHMP kinases N terminal domain	GHMP_kinases	237	285	272	819	684	643	100.585554703411	118.972313219389	116.819792208858	287.642628421991	260.92985311023	244.027027251981
IUJ50_RS02560	881.383285371488	858.522819399719	882.200044950129	1427.83117622995	1531.68718166932	1652.61746374531	-0.814174928078147	2.28598158290198e-37	1.67969951091493e-36	IUJ50_RS02560	NC_999999999.1	499695	500228	+	534	protein_coding	hypothetical protein&&-- && -	-	826	818	817	1617	1597	1732	610.532810348347	594.697401659227	611.098578419064	989.056401675731	1060.99729268744	1144.76550817039
[truncated: 3,254 more rows]
